# Supplementary material for: Using crystallography, topology and graph set analysis for the description of the hydrogen bond network of triamterene: a rational approach to solid form selection
Source: Chem Cent J. 2017 Jul 13;11:63. doi: 10.1186/s13065-017-0293-1 (PMC5509571; doi:10.1186/s13065-017-0293-1)
Supplement: Supplementary file 1 — Additional file 1. The CIF file (CCDC deposition number: 1532364) for triamterene. [file 13065_2017_293_MOESM1_ESM.cif]

#------------------------------------------------------------------------------
# This CIF originates from:
#------------------------------------------------------------------------------
# University of Cambridge, Department of Chemistry,
# Lensfield Road, Cambridge, CB2 1EW, United Kingdom
#------------------------------------------------------------------------------ 

#==============================================================================
#data_WJ_B2_0018
#============================================================================== 
#_audit_creation_method            SHELXL-2013

#------------------------------------------------------------------------------
# Inserted by local software: cifUpdate ver. 3.0  (Andrew D. Bond, July 2015)
#------------------------------------------------------------------------------
#_cambridge_user_name                  'Abida Rehman'
#_cambridge_user_crsid                 ar572
#_cambridge_supervisor_name            'William Jones'
#_cambridge_supervisor_crsid           wj10
#_cambridge_crystallographer_name      'Andrew Bond'
#_cambridge_crystallographer_crsid     adb29
#_cambridge_sample_id                  ar2
#_cambridge_data_id                    WJ_B2_0018

#_database_code_CSD                    ?
#loop_
#_publ_author_name
#'Abida Rehman'
#'William Jones'
#'Andrew Bond'
#_ccdc_publ_extra_info
#;
#_cambridge_sample_id ar2
#_cambridge_data_id WJ_B2_0018
#;
#------------------------------------------------------------------------------
 
data_wj_b2_0018
 
_audit_creation_method            SHELXL-2013

loop_
_publ_author_name
_publ_author_address
'Rehman, A.'
;
Department of Chemistry
University of Cambridge
Lensfield Road
Cambridge
CB2 1EW
UK
;
'Delori, A.'
;
Strathclyde Institute of Pharmacy and Biomedical Sciences (SIPBS)
University of Strathclyde
161 Cathedral Street
Glasgow
G4 0RE
UK
;
'Hughes, D. S.'
;
Department of Chemistry
University of Cambridge
Lensfield Road
Cambridge
CB2 1EW
UK
;
'Jones, W.'
;
Department of Chemistry
University of Cambridge
Lensfield Road
Cambridge
CB2 1EW
UK
;

_publ_contact_author_name
'David S. Hughes'
_publ_contact_author_address
;
Department of Chemistry
University of Cambridge
Lensfield Road
Cambridge
CB2 1EW
UK
;
_publ_contact_author_email
'dh536@cam.ac.uk'
_publ_requested_journal
'Chemistry Central Journal'
_publ_section_title
;
Using crystallography, topology and graph set analysis
for the description of the hydrogen bond network of
triamterene: A rational approach to solid form
selection
;

_journal_coden_Cambridge    ?
_journal_year               ?
_journal_name_full
'Chemistry Central Journal'

_database_code_CSD          ?
_database_code_depnum_ccdc_archive    ?

_chemical_name_systematic
;
 6-phenylpteridine-2,4,7-triamine
;
_chemical_name_common             Triamterene
_chemical_melting_point           600.84
_chemical_formula_moiety          'C12 H11 N7'
_chemical_formula_sum
 'C12 H11 N7' 
_chemical_formula_weight          253.28

loop_
 _atom_type_symbol
 _atom_type_description
 _atom_type_scat_dispersion_real
 _atom_type_scat_dispersion_imag
 _atom_type_scat_source
 'C'  'C'   0.0181   0.0091
 'International Tables Vol C Tables 4.2.6.8 and 6.1.1.4'
 'H'  'H'   0.0000   0.0000
 'International Tables Vol C Tables 4.2.6.8 and 6.1.1.4'
 'N'  'N'   0.0311   0.0180
 'International Tables Vol C Tables 4.2.6.8 and 6.1.1.4'
 
_space_group_crystal_system       triclinic
_space_group_IT_number            2
_space_group_name_H-M_alt         'P -1'
_space_group_name_Hall            '-P 1'
 
_shelx_space_group_comment
;
The symmetry employed for this shelxl refinement is uniquely defined
by the following loop, which should always be used as a source of
symmetry information in preference to the above space-group names.
They are only intended as comments.
;
 
loop_
 _space_group_symop_operation_xyz
 'x, y, z'
 '-x, -y, -z'
 
_cell_length_a                    7.4432(15)
_cell_length_b                    9.993(2)
_cell_length_c                    16.648(3)
_cell_angle_alpha                 77.55(2)
_cell_angle_beta                  87.54(3)
_cell_angle_gamma                 87.09(3)
_cell_volume                      1207.0(4)
_cell_formula_units_Z             4
_cell_measurement_temperature     180(2)
_cell_measurement_reflns_used     9906 
_cell_measurement_theta_min       4.54 
_cell_measurement_theta_max       70.12 
 
_exptl_crystal_description        block 
_exptl_crystal_colour             yellow 
_exptl_crystal_density_meas       ? 
_exptl_crystal_density_method     ?              
_exptl_crystal_density_diffrn     1.394          
_exptl_crystal_F_000              528
_exptl_transmission_factor_min    ?                                             
_exptl_transmission_factor_max    ?                                             
_exptl_crystal_size_max           0.160 
_exptl_crystal_size_mid           0.100 
_exptl_crystal_size_min           0.060 
_exptl_absorpt_coefficient_mu     0.761
_shelx_estimated_absorpt_T_min    0.888 
_shelx_estimated_absorpt_T_max    0.956 
_exptl_absorpt_correction_type    multi-scan 
_exptl_absorpt_correction_T_min   0.6898 
_exptl_absorpt_correction_T_max   0.7533 
_exptl_absorpt_process_details    'SADABS (Bruker, 2014)' 
 
_exptl_special_details
;
 ?
;
 
_diffrn_ambient_temperature       180(2)
_diffrn_radiation_wavelength      1.54178
_diffrn_radiation_type            CuK\a
_diffrn_source                    'Incoatec I\mS Cu microsource'
_diffrn_radiation_monochromator   graphite                       
_diffrn_measurement_device_type   'Bruker D8-QUEST PHOTON-100' 
_diffrn_measurement_method        '\w and \f-scans' 
_diffrn_detector_area_resol_mean  ? 
_diffrn_reflns_number             31347
_diffrn_reflns_av_unetI/netI      0.0244
_diffrn_reflns_av_R_equivalents   0.0400
_diffrn_reflns_limit_h_min        -8
_diffrn_reflns_limit_h_max        9
_diffrn_reflns_limit_k_min        -12
_diffrn_reflns_limit_k_max        12
_diffrn_reflns_limit_l_min        -20
_diffrn_reflns_limit_l_max        20
_diffrn_reflns_theta_min          2.719
_diffrn_reflns_theta_max          70.135
_diffrn_reflns_theta_full         67.679
_diffrn_measured_fraction_theta_max   0.996
_diffrn_measured_fraction_theta_full  0.997
_diffrn_reflns_Laue_measured_fraction_max    0.996
_diffrn_reflns_Laue_measured_fraction_full   0.997
_diffrn_reflns_point_group_measured_fraction_max   0.996
_diffrn_reflns_point_group_measured_fraction_full  0.997
_reflns_number_total              4571
_reflns_number_gt                 3786
_reflns_threshold_expression      'I > 2\s(I)'
_reflns_Friedel_coverage          0.000
_reflns_Friedel_fraction_max      .
_reflns_Friedel_fraction_full     .
 
_reflns_special_details
;
 Reflections were merged by SHELXL according to the crystal
 class for the calculation of statistics and refinement.
 
 _reflns_Friedel_fraction is defined as the number of unique
 Friedel pairs measured divided by the number that would be
 possible theoretically, ignoring centric projections and
 systematic absences.
;
 
_computing_data_collection            'APEX2 (Bruker, 2014)'
_computing_cell_refinement            'SAINT (Bruker, 2014)'
_computing_data_reduction              SAINT
_computing_structure_solution         'SHELXS (Sheldrick, 2013)'
_computing_structure_refinement       'SHELXL-2013 (Sheldrick, 2013)'
_computing_molecular_graphics         'Mercury (Macrae et al., 2008)'
_computing_publication_material        SHELXL
 
_refine_special_details
;
 ?
;
_refine_ls_structure_factor_coef  Fsqd
_refine_ls_matrix_type            full
_refine_ls_weighting_scheme       calc
_refine_ls_weighting_details
'w=1/[\s^2^(Fo^2^)+(0.0513P)^2^+0.3281P] where P=(Fo^2^+2Fc^2^)/3'
_atom_sites_solution_primary      direct
_atom_sites_solution_secondary    difmap
_atom_sites_solution_hydrogens    difmap
_refine_ls_hydrogen_treatment     refall
_refine_ls_extinction_method      SHELXL
_refine_ls_extinction_coef        0.0042(4)
_refine_ls_extinction_expression
 'Fc^*^=kFc[1+0.001xFc^2^\l^3^/sin(2\q)]^-1/4^'
_refine_ls_number_reflns          4571
_refine_ls_number_parameters      432
_refine_ls_number_restraints      0
_refine_ls_R_factor_all           0.0457
_refine_ls_R_factor_gt            0.0360
_refine_ls_wR_factor_ref          0.0984
_refine_ls_wR_factor_gt           0.0917
_refine_ls_goodness_of_fit_ref    1.032
_refine_ls_restrained_S_all       1.032
_refine_ls_shift/su_max           0.001
_refine_ls_shift/su_mean          0.000
 
loop_
 _atom_site_label
 _atom_site_type_symbol
 _atom_site_fract_x
 _atom_site_fract_y
 _atom_site_fract_z
 _atom_site_U_iso_or_equiv
 _atom_site_adp_type
 _atom_site_occupancy
 _atom_site_site_symmetry_order  
 _atom_site_calc_flag
 _atom_site_refinement_flags_posn
 _atom_site_refinement_flags_adp
 _atom_site_refinement_flags_occupancy
 _atom_site_disorder_assembly
 _atom_site_disorder_group
C1PB C 0.65489(18) 0.91041(13) 0.29430(8) 0.0227(3) Uani 1 1 d . . . . .
C1PA C 1.10485(18) 0.60842(13) 1.20131(7) 0.0220(3) Uani 1 1 d . . . . .
C2A C 0.99918(16) 0.73457(12) 0.82155(7) 0.0184(3) Uani 1 1 d . . . . .
C2B C 0.51073(17) 0.75197(12) 0.67540(7) 0.0193(3) Uani 1 1 d . . . . .
C2PA C 0.9447(2) 0.56440(14) 1.24264(8) 0.0275(3) Uani 1 1 d . . . . .
C2PB C 0.4891(2) 0.94743(14) 0.25725(8) 0.0284(3) Uani 1 1 d . . . . .
C3PA C 0.9247(2) 0.55014(16) 1.32717(9) 0.0362(4) Uani 1 1 d . . . . .
C3PB C 0.4773(2) 0.97244(16) 0.17234(9) 0.0363(4) Uani 1 1 d . . . . .
C4A C 0.82571(17) 0.72903(12) 0.93909(7) 0.0189(3) Uani 1 1 d . . . . .
C4B C 0.35455(17) 0.76541(13) 0.55799(7) 0.0200(3) Uani 1 1 d . . . . .
C4AA C 0.98298(17) 0.68761(13) 0.98616(7) 0.0189(3) Uani 1 1 d . . . . .
C4AB C 0.51289(17) 0.80940(13) 0.51047(7) 0.0198(3) Uani 1 1 d . . . . .
C4PA C 1.0644(3) 0.58015(17) 1.37162(9) 0.0413(4) Uani 1 1 d . . . . .
C4PB C 0.6295(3) 0.96262(16) 0.12317(9) 0.0405(4) Uani 1 1 d . . . . .
C5PA C 1.2229(2) 0.62653(18) 1.33156(9) 0.0394(4) Uani 1 1 d . . . . .
C5PB C 0.7937(2) 0.92460(16) 0.15872(9) 0.0376(4) Uani 1 1 d . . . . .
C6B C 0.65951(17) 0.88272(13) 0.38558(7) 0.0205(3) Uani 1 1 d . . . . .
C6A C 1.11936(17) 0.62569(12) 1.11044(7) 0.0197(3) Uani 1 1 d . . . . .
C6PB C 0.8071(2) 0.89729(15) 0.24390(8) 0.0289(3) Uani 1 1 d . . . . .
C6PA C 1.2436(2) 0.64109(15) 1.24687(8) 0.0293(3) Uani 1 1 d . . . . .
C7B C 0.81219(17) 0.91107(13) 0.43046(7) 0.0204(3) Uani 1 1 d . . . . .
C7A C 1.28354(17) 0.59423(12) 1.06603(7) 0.0194(3) Uani 1 1 d . . . . .
C8AA C 1.14348(16) 0.66741(12) 0.94220(7) 0.0178(3) Uani 1 1 d . . . . .
C8AB C 0.66375(16) 0.82666(12) 0.55425(7) 0.0188(3) Uani 1 1 d . . . . .
N1B N 0.66586(14) 0.79538(11) 0.63747(6) 0.0204(2) Uani 1 1 d . . . . .
N1A N 1.15457(14) 0.69296(11) 0.85907(6) 0.0193(2) Uani 1 1 d . . . . .
N2B N 0.50713(16) 0.71622(12) 0.75844(6) 0.0225(2) Uani 1 1 d . . . . .
N2A N 1.00461(16) 0.76628(12) 0.73856(6) 0.0221(2) Uani 1 1 d . . . . .
N3B N 0.35276(14) 0.73820(11) 0.63974(6) 0.0210(2) Uani 1 1 d . . . . .
N3A N 0.83358(14) 0.75037(11) 0.85754(6) 0.0201(2) Uani 1 1 d . . . . .
N4A N 0.66796(15) 0.74778(12) 0.97842(7) 0.0254(3) Uani 1 1 d . . . . .
N4B N 0.20393(16) 0.75101(13) 0.51920(7) 0.0273(3) Uani 1 1 d . . . . .
N5B N 0.51346(15) 0.83594(11) 0.42725(6) 0.0216(2) Uani 1 1 d . . . . .
N5A N 0.97250(14) 0.66734(11) 1.06923(6) 0.0199(2) Uani 1 1 d . . . . .
N7A N 1.43244(15) 0.53882(12) 1.10642(7) 0.0239(3) Uani 1 1 d . . . . .
N7B N 0.95876(15) 0.97143(12) 0.39126(7) 0.0244(3) Uani 1 1 d . . . . .
N8A N 1.29448(14) 0.61804(11) 0.98402(6) 0.0198(2) Uani 1 1 d . . . . .
N8B N 0.81361(14) 0.87961(11) 0.51246(6) 0.0208(2) Uani 1 1 d . . . . .
H2PB H 0.383(2) 0.9552(17) 0.2923(10) 0.034(4) Uiso 1 1 d . . . . .
H2PA H 0.844(2) 0.5432(17) 1.2115(10) 0.037(4) Uiso 1 1 d . . . . .
H3PA H 0.813(3) 0.5173(19) 1.3552(11) 0.045(5) Uiso 1 1 d . . . . .
H3PB H 0.360(2) 0.9976(18) 0.1486(10) 0.041(5) Uiso 1 1 d . . . . .
H4PB H 0.621(3) 0.9803(19) 0.0626(12) 0.053(5) Uiso 1 1 d . . . . .
H4PA H 1.050(3) 0.569(2) 1.4305(12) 0.056(5) Uiso 1 1 d . . . . .
H5PA H 1.324(3) 0.6477(19) 1.3618(11) 0.049(5) Uiso 1 1 d . . . . .
H5PB H 0.905(3) 0.9172(19) 0.1258(11) 0.046(5) Uiso 1 1 d . . . . .
H6PA H 1.354(2) 0.6779(16) 1.2192(9) 0.032(4) Uiso 1 1 d . . . . .
H6PB H 0.924(2) 0.8667(16) 0.2667(9) 0.029(4) Uiso 1 1 d . . . . .
H2A H 1.107(2) 0.7467(17) 0.7134(10) 0.030(4) Uiso 1 1 d . . . . .
H2B H 0.605(2) 0.7388(17) 0.7839(10) 0.035(4) Uiso 1 1 d . . . . .
H3A H 0.897(2) 0.7738(16) 0.7122(10) 0.032(4) Uiso 1 1 d . . . . .
H3B H 0.397(2) 0.7073(17) 0.7846(10) 0.035(4) Uiso 1 1 d . . . . .
H4B H 0.098(3) 0.7477(18) 0.5468(10) 0.039(5) Uiso 1 1 d . . . . .
H4A H 0.562(3) 0.7517(19) 0.9513(11) 0.046(5) Uiso 1 1 d . . . . .
H5B H 0.203(2) 0.7864(18) 0.4637(11) 0.038(5) Uiso 1 1 d . . . . .
H5A H 0.663(2) 0.7166(17) 1.0347(11) 0.035(4) Uiso 1 1 d . . . . .
H6A H 1.420(2) 0.5002(17) 1.1609(11) 0.035(4) Uiso 1 1 d . . . . .
H6B H 0.952(2) 1.0140(17) 0.3387(11) 0.035(4) Uiso 1 1 d . . . . .
H7B H 1.036(2) 1.0069(17) 0.4216(10) 0.033(4) Uiso 1 1 d . . . . .
H7A H 1.517(2) 0.4988(17) 1.0775(10) 0.031(4) Uiso 1 1 d . . . . .
 
loop_
 _atom_site_aniso_label
 _atom_site_aniso_U_11
 _atom_site_aniso_U_22
 _atom_site_aniso_U_33
 _atom_site_aniso_U_23
 _atom_site_aniso_U_13
 _atom_site_aniso_U_12
C1PB 0.0314(8) 0.0187(6) 0.0183(6) -0.0037(5) -0.0029(5) -0.0028(5)
C1PA 0.0282(7) 0.0202(6) 0.0173(6) -0.0039(5) -0.0003(5) -0.0003(5)
C2A 0.0178(6) 0.0187(6) 0.0179(6) -0.0018(5) -0.0007(5) -0.0031(5)
C2B 0.0176(6) 0.0199(6) 0.0193(6) -0.0014(5) -0.0016(5) -0.0008(5)
C2PA 0.0349(8) 0.0262(7) 0.0217(7) -0.0053(5) 0.0017(6) -0.0070(6)
C2PB 0.0357(8) 0.0273(7) 0.0217(7) -0.0038(5) -0.0051(6) -0.0006(6)
C3PA 0.0525(10) 0.0333(8) 0.0227(7) -0.0055(6) 0.0110(7) -0.0140(7)
C3PB 0.0522(10) 0.0322(8) 0.0244(7) -0.0050(6) -0.0150(7) 0.0048(7)
C4A 0.0178(6) 0.0196(6) 0.0190(6) -0.0028(5) 0.0004(5) -0.0023(5)
C4B 0.0180(6) 0.0217(6) 0.0204(6) -0.0040(5) -0.0028(5) -0.0009(5)
C4AA 0.0194(7) 0.0215(6) 0.0154(6) -0.0027(5) 0.0003(5) -0.0026(5)
C4AB 0.0198(7) 0.0233(6) 0.0154(6) -0.0019(5) -0.0029(5) -0.0013(5)
C4PA 0.0667(12) 0.0423(9) 0.0158(7) -0.0065(6) 0.0014(7) -0.0113(8)
C4PB 0.0723(12) 0.0329(8) 0.0163(7) -0.0064(6) -0.0055(7) 0.0053(8)
C5PA 0.0503(10) 0.0479(9) 0.0234(7) -0.0126(7) -0.0089(7) -0.0067(8)
C5PB 0.0536(11) 0.0364(8) 0.0228(7) -0.0090(6) 0.0063(7) 0.0034(7)
C6B 0.0223(7) 0.0203(6) 0.0184(6) -0.0030(5) -0.0010(5) -0.0005(5)
C6A 0.0220(7) 0.0191(6) 0.0178(6) -0.0027(5) -0.0013(5) -0.0036(5)
C6PB 0.0368(9) 0.0284(7) 0.0216(7) -0.0063(5) 0.0008(6) 0.0014(6)
C6PA 0.0321(8) 0.0345(8) 0.0226(7) -0.0086(6) -0.0024(6) -0.0036(6)
C7B 0.0209(7) 0.0212(6) 0.0181(6) -0.0019(5) -0.0005(5) -0.0005(5)
C7A 0.0203(7) 0.0198(6) 0.0173(6) -0.0013(5) -0.0016(5) -0.0039(5)
C8AA 0.0171(6) 0.0190(6) 0.0170(6) -0.0023(5) -0.0013(5) -0.0030(5)
C8AB 0.0161(6) 0.0209(6) 0.0186(6) -0.0021(5) -0.0007(5) -0.0012(5)
N1B 0.0168(6) 0.0280(6) 0.0152(5) -0.0008(4) -0.0021(4) -0.0034(4)
N1A 0.0166(5) 0.0257(6) 0.0146(5) -0.0019(4) 0.0000(4) -0.0016(4)
N2B 0.0168(6) 0.0348(6) 0.0141(5) -0.0004(4) -0.0009(4) -0.0048(5)
N2A 0.0168(6) 0.0337(6) 0.0141(5) -0.0012(4) -0.0010(4) -0.0006(5)
N3B 0.0179(6) 0.0279(6) 0.0167(5) -0.0027(4) -0.0015(4) -0.0035(4)
N3A 0.0168(5) 0.0264(6) 0.0162(5) -0.0021(4) -0.0010(4) -0.0019(4)
N4A 0.0168(6) 0.0394(7) 0.0189(6) -0.0041(5) 0.0005(4) 0.0008(5)
N4B 0.0178(6) 0.0439(7) 0.0202(6) -0.0055(5) -0.0024(5) -0.0061(5)
N5B 0.0226(6) 0.0244(6) 0.0174(5) -0.0029(4) -0.0029(4) -0.0020(4)
N5A 0.0211(6) 0.0222(5) 0.0163(5) -0.0037(4) 0.0006(4) -0.0018(4)
N7A 0.0224(6) 0.0314(6) 0.0157(5) -0.0011(5) -0.0022(4) 0.0032(5)
N7B 0.0231(6) 0.0328(6) 0.0157(5) 0.0003(5) 0.0005(4) -0.0091(5)
N8A 0.0171(5) 0.0250(6) 0.0158(5) -0.0013(4) -0.0009(4) -0.0002(4)
N8B 0.0175(6) 0.0271(6) 0.0166(5) -0.0011(4) -0.0013(4) -0.0042(4)
 
_geom_special_details
;
 All esds (except the esd in the dihedral angle between two l.s. planes)
 are estimated using the full covariance matrix.  The cell esds are taken
 into account individually in the estimation of esds in distances, angles
 and torsion angles; correlations between esds in cell parameters are only
 used when they are defined by crystal symmetry.  An approximate (isotropic)
 treatment of cell esds is used for estimating esds involving l.s. planes.
;
 
loop_
 _geom_bond_atom_site_label_1
 _geom_bond_atom_site_label_2
 _geom_bond_distance
 _geom_bond_site_symmetry_2
 _geom_bond_publ_flag
C1PB C6PB 1.398(2) . ?
C1PB C2PB 1.400(2) . ?
C1PB C6B 1.4864(17) . ?
C1PA C2PA 1.393(2) . ?
C1PA C6PA 1.399(2) . ?
C1PA C6A 1.4850(17) . ?
C2A N1A 1.3423(16) . ?
C2A N2A 1.3487(16) . ?
C2A N3A 1.3641(17) . ?
C2B N1B 1.3382(17) . ?
C2B N2B 1.3507(16) . ?
C2B N3B 1.3658(16) . ?
C2PA C3PA 1.3860(19) . ?
C2PA H2PA 0.983(17) . ?
C2PB C3PB 1.3872(19) . ?
C2PB H2PB 0.974(17) . ?
C3PA C4PA 1.383(2) . ?
C3PA H3PA 0.970(19) . ?
C3PB C4PB 1.381(2) . ?
C3PB H3PB 0.973(18) . ?
C4A N3A 1.3274(16) . ?
C4A N4A 1.3444(17) . ?
C4A C4AA 1.4301(18) . ?
C4B N3B 1.3287(16) . ?
C4B N4B 1.3465(17) . ?
C4B C4AB 1.4251(19) . ?
C4AA N5A 1.3533(15) . ?
C4AA C8AA 1.4028(18) . ?
C4AB N5B 1.3532(16) . ?
C4AB C8AB 1.4020(18) . ?
C4PA C5PA 1.381(3) . ?
C4PA H4PA 0.964(19) . ?
C4PB C5PB 1.381(2) . ?
C4PB H4PB 0.990(19) . ?
C5PA C6PA 1.389(2) . ?
C5PA H5PA 0.98(2) . ?
C5PB C6PB 1.392(2) . ?
C5PB H5PB 0.980(19) . ?
C6B N5B 1.3149(18) . ?
C6B C7B 1.4583(18) . ?
C6A N5A 1.3167(17) . ?
C6A C7A 1.4569(18) . ?
C6PB H6PB 0.976(16) . ?
C6PA H6PA 0.974(17) . ?
C7B N8B 1.3336(16) . ?
C7B N7B 1.3476(18) . ?
C7A N8A 1.3341(15) . ?
C7A N7A 1.3521(17) . ?
C8AA N1A 1.3519(15) . ?
C8AA N8A 1.3616(16) . ?
C8AB N1B 1.3536(15) . ?
C8AB N8B 1.3575(17) . ?
N2B H2B 0.918(18) . ?
N2B H3B 0.914(18) . ?
N2A H2A 0.888(18) . ?
N2A H3A 0.923(17) . ?
N4A H4A 0.920(19) . ?
N4A H5A 0.922(17) . ?
N4B H4B 0.895(19) . ?
N4B H5B 0.916(18) . ?
N7A H6A 0.909(17) . ?
N7A H7A 0.904(18) . ?
N7B H6B 0.890(17) . ?
N7B H7B 0.911(18) . ?
 
loop_
 _geom_angle_atom_site_label_1
 _geom_angle_atom_site_label_2
 _geom_angle_atom_site_label_3
 _geom_angle
 _geom_angle_site_symmetry_1
 _geom_angle_site_symmetry_3
 _geom_angle_publ_flag
C6PB C1PB C2PB 118.51(12) . . ?
C6PB C1PB C6B 123.14(12) . . ?
C2PB C1PB C6B 118.32(12) . . ?
C2PA C1PA C6PA 118.43(12) . . ?
C2PA C1PA C6A 119.19(12) . . ?
C6PA C1PA C6A 122.31(12) . . ?
N1A C2A N2A 117.33(11) . . ?
N1A C2A N3A 127.61(11) . . ?
N2A C2A N3A 115.05(11) . . ?
N1B C2B N2B 117.46(11) . . ?
N1B C2B N3B 127.42(11) . . ?
N2B C2B N3B 115.12(12) . . ?
C3PA C2PA C1PA 120.83(14) . . ?
C3PA C2PA H2PA 119.5(10) . . ?
C1PA C2PA H2PA 119.7(10) . . ?
C3PB C2PB C1PB 120.51(14) . . ?
C3PB C2PB H2PB 120.8(9) . . ?
C1PB C2PB H2PB 118.7(9) . . ?
C4PA C3PA C2PA 120.09(15) . . ?
C4PA C3PA H3PA 120.1(10) . . ?
C2PA C3PA H3PA 119.8(11) . . ?
C4PB C3PB C2PB 120.37(15) . . ?
C4PB C3PB H3PB 121.2(10) . . ?
C2PB C3PB H3PB 118.5(10) . . ?
N3A C4A N4A 119.73(11) . . ?
N3A C4A C4AA 121.13(11) . . ?
N4A C4A C4AA 119.14(11) . . ?
N3B C4B N4B 119.41(12) . . ?
N3B C4B C4AB 121.31(11) . . ?
N4B C4B C4AB 119.28(11) . . ?
N5A C4AA C8AA 122.89(11) . . ?
N5A C4AA C4A 120.26(11) . . ?
C8AA C4AA C4A 116.84(11) . . ?
N5B C4AB C8AB 122.54(12) . . ?
N5B C4AB C4B 120.79(11) . . ?
C8AB C4AB C4B 116.65(11) . . ?
C5PA C4PA C3PA 119.95(14) . . ?
C5PA C4PA H4PA 120.2(12) . . ?
C3PA C4PA H4PA 119.8(12) . . ?
C5PB C4PB C3PB 119.87(14) . . ?
C5PB C4PB H4PB 119.8(11) . . ?
C3PB C4PB H4PB 120.3(11) . . ?
C4PA C5PA C6PA 120.20(15) . . ?
C4PA C5PA H5PA 121.3(11) . . ?
C6PA C5PA H5PA 118.4(11) . . ?
C4PB C5PB C6PB 120.37(15) . . ?
C4PB C5PB H5PB 122.2(10) . . ?
C6PB C5PB H5PB 117.5(11) . . ?
N5B C6B C7B 118.87(11) . . ?
N5B C6B C1PB 117.31(11) . . ?
C7B C6B C1PB 123.75(12) . . ?
N5A C6A C7A 119.25(11) . . ?
N5A C6A C1PA 117.10(11) . . ?
C7A C6A C1PA 123.61(11) . . ?
C5PB C6PB C1PB 120.32(14) . . ?
C5PB C6PB H6PB 117.8(9) . . ?
C1PB C6PB H6PB 121.8(9) . . ?
C5PA C6PA C1PA 120.48(15) . . ?
C5PA C6PA H6PA 119.2(9) . . ?
C1PA C6PA H6PA 120.3(9) . . ?
N8B C7B N7B 116.46(11) . . ?
N8B C7B C6B 121.79(12) . . ?
N7B C7B C6B 121.74(11) . . ?
N8A C7A N7A 116.82(11) . . ?
N8A C7A C6A 121.94(11) . . ?
N7A C7A C6A 121.25(11) . . ?
N1A C8AA N8A 117.96(11) . . ?
N1A C8AA C4AA 122.58(11) . . ?
N8A C8AA C4AA 119.46(11) . . ?
N1B C8AB N8B 117.84(11) . . ?
N1B C8AB C4AB 122.71(12) . . ?
N8B C8AB C4AB 119.43(11) . . ?
C2B N1B C8AB 115.16(11) . . ?
C2A N1A C8AA 115.11(11) . . ?
C2B N2B H2B 116.3(10) . . ?
C2B N2B H3B 117.1(10) . . ?
H2B N2B H3B 121.1(15) . . ?
C2A N2A H2A 117.0(10) . . ?
C2A N2A H3A 117.7(10) . . ?
H2A N2A H3A 120.8(14) . . ?
C4B N3B C2B 116.60(11) . . ?
C4A N3A C2A 116.58(11) . . ?
C4A N4A H4A 119.8(11) . . ?
C4A N4A H5A 117.0(10) . . ?
H4A N4A H5A 117.2(16) . . ?
C4B N4B H4B 119.3(11) . . ?
C4B N4B H5B 117.1(11) . . ?
H4B N4B H5B 116.9(15) . . ?
C6B N5B C4AB 118.93(11) . . ?
C6A N5A C4AA 118.37(11) . . ?
C7A N7A H6A 117.9(11) . . ?
C7A N7A H7A 116.6(10) . . ?
H6A N7A H7A 116.3(15) . . ?
C7B N7B H6B 118.9(11) . . ?
C7B N7B H7B 117.6(10) . . ?
H6B N7B H7B 115.8(15) . . ?
C7A N8A C8AA 117.81(11) . . ?
C7B N8B C8AB 118.14(11) . . ?
 
loop_
 _geom_torsion_atom_site_label_1
 _geom_torsion_atom_site_label_2
 _geom_torsion_atom_site_label_3
 _geom_torsion_atom_site_label_4
 _geom_torsion
 _geom_torsion_site_symmetry_1
 _geom_torsion_site_symmetry_2
 _geom_torsion_site_symmetry_3
 _geom_torsion_site_symmetry_4
 _geom_torsion_publ_flag
C6PA C1PA C2PA C3PA -1.5(2) . . . . ?
C6A C1PA C2PA C3PA -178.50(13) . . . . ?
C6PB C1PB C2PB C3PB -1.0(2) . . . . ?
C6B C1PB C2PB C3PB -179.10(12) . . . . ?
C1PA C2PA C3PA C4PA 0.2(2) . . . . ?
C1PB C2PB C3PB C4PB -0.7(2) . . . . ?
N3A C4A C4AA N5A 179.51(11) . . . . ?
N4A C4A C4AA N5A 0.15(18) . . . . ?
N3A C4A C4AA C8AA -1.61(18) . . . . ?
N4A C4A C4AA C8AA 179.03(11) . . . . ?
N3B C4B C4AB N5B 179.55(11) . . . . ?
N4B C4B C4AB N5B -0.35(19) . . . . ?
N3B C4B C4AB C8AB -2.05(18) . . . . ?
N4B C4B C4AB C8AB 178.05(12) . . . . ?
C2PA C3PA C4PA C5PA 1.1(3) . . . . ?
C2PB C3PB C4PB C5PB 1.5(2) . . . . ?
C3PA C4PA C5PA C6PA -1.0(3) . . . . ?
C3PB C4PB C5PB C6PB -0.6(2) . . . . ?
C6PB C1PB C6B N5B -149.05(13) . . . . ?
C2PB C1PB C6B N5B 28.99(17) . . . . ?
C6PB C1PB C6B C7B 34.19(19) . . . . ?
C2PB C1PB C6B C7B -147.77(13) . . . . ?
C2PA C1PA C6A N5A 33.81(17) . . . . ?
C6PA C1PA C6A N5A -143.05(13) . . . . ?
C2PA C1PA C6A C7A -143.77(13) . . . . ?
C6PA C1PA C6A C7A 39.37(18) . . . . ?
C4PB C5PB C6PB C1PB -1.1(2) . . . . ?
C2PB C1PB C6PB C5PB 1.9(2) . . . . ?
C6B C1PB C6PB C5PB 179.91(13) . . . . ?
C4PA C5PA C6PA C1PA -0.3(2) . . . . ?
C2PA C1PA C6PA C5PA 1.6(2) . . . . ?
C6A C1PA C6PA C5PA 178.44(13) . . . . ?
N5B C6B C7B N8B 6.00(19) . . . . ?
C1PB C6B C7B N8B -177.29(11) . . . . ?
N5B C6B C7B N7B -173.48(12) . . . . ?
C1PB C6B C7B N7B 3.23(19) . . . . ?
N5A C6A C7A N8A 6.18(18) . . . . ?
C1PA C6A C7A N8A -176.29(11) . . . . ?
N5A C6A C7A N7A -173.61(12) . . . . ?
C1PA C6A C7A N7A 3.92(19) . . . . ?
N5A C4AA C8AA N1A -177.36(11) . . . . ?
C4A C4AA C8AA N1A 3.79(18) . . . . ?
N5A C4AA C8AA N8A 3.76(19) . . . . ?
C4A C4AA C8AA N8A -175.09(11) . . . . ?
N5B C4AB C8AB N1B -177.47(11) . . . . ?
C4B C4AB C8AB N1B 4.16(18) . . . . ?
N5B C4AB C8AB N8B 4.01(19) . . . . ?
C4B C4AB C8AB N8B -174.36(11) . . . . ?
N2B C2B N1B C8AB 178.41(11) . . . . ?
N3B C2B N1B C8AB -1.09(19) . . . . ?
N8B C8AB N1B C2B 175.86(11) . . . . ?
C4AB C8AB N1B C2B -2.67(18) . . . . ?
N2A C2A N1A C8AA 177.59(11) . . . . ?
N3A C2A N1A C8AA -1.71(18) . . . . ?
N8A C8AA N1A C2A 176.66(11) . . . . ?
C4AA C8AA N1A C2A -2.24(17) . . . . ?
N4B C4B N3B C2B 178.66(12) . . . . ?
C4AB C4B N3B C2B -1.24(17) . . . . ?
N1B C2B N3B C4B 3.04(19) . . . . ?
N2B C2B N3B C4B -176.46(11) . . . . ?
N4A C4A N3A C2A 177.53(12) . . . . ?
C4AA C4A N3A C2A -1.82(17) . . . . ?
N1A C2A N3A C4A 3.76(19) . . . . ?
N2A C2A N3A C4A -175.56(11) . . . . ?
C7B C6B N5B C4AB -3.17(17) . . . . ?
C1PB C6B N5B C4AB 179.91(11) . . . . ?
C8AB C4AB N5B C6B -1.60(18) . . . . ?
C4B C4AB N5B C6B 176.71(12) . . . . ?
C7A C6A N5A C4AA -4.11(17) . . . . ?
C1PA C6A N5A C4AA 178.20(11) . . . . ?
C8AA C4AA N5A C6A -0.60(18) . . . . ?
C4A C4AA N5A C6A 178.21(11) . . . . ?
N7A C7A N8A C8AA 176.79(11) . . . . ?
C6A C7A N8A C8AA -3.01(17) . . . . ?
N1A C8AA N8A C7A 179.34(11) . . . . ?
C4AA C8AA N8A C7A -1.72(17) . . . . ?
N7B C7B N8B C8AB 175.90(11) . . . . ?
C6B C7B N8B C8AB -3.60(18) . . . . ?
N1B C8AB N8B C7B -179.78(11) . . . . ?
C4AB C8AB N8B C7B -1.20(18) . . . . ?
 
loop_
 _geom_hbond_atom_site_label_D 
 _geom_hbond_atom_site_label_H 
 _geom_hbond_atom_site_label_A 
 _geom_hbond_distance_DH 
 _geom_hbond_distance_HA 
 _geom_hbond_distance_DA 
 _geom_hbond_angle_DHA 
 _geom_hbond_site_symmetry_A 
N2A H2A N3B  0.888(18) 2.166(18) 3.0431(18) 169.4(15) 1_655
N2B H2B N3A  0.918(18) 2.163(18) 3.0680(17) 168.6(15) .
N2A H3A N1B  0.923(17) 2.140(18) 3.0582(17) 173.0(14) .
N2B H3B N1A  0.914(18) 2.136(18) 3.0437(18) 172.6(14) 1_455
N4B H4B N8B  0.895(19) 2.457(18) 3.1130(18) 130.4(14) 1_455
N4A H4A N8A  0.920(19) 2.431(19) 3.1160(18) 131.3(15) 1_455
N7A H6A N2B  0.909(17) 2.339(17) 3.0427(17) 134.2(14) 2_767
N7B H6B N2A  0.890(17) 2.324(17) 3.0324(18) 136.6(14) 2_776
N7B H7B N8B  0.911(18) 2.127(18) 3.0287(18) 170.3(14) 2_776
N7A H7A N8A  0.904(18) 2.148(18) 3.0474(18) 173.5(14) 2_867
 
_refine_diff_density_max    0.248
_refine_diff_density_min   -0.187
_refine_diff_density_rms    0.044

_shelxl_version_number 2013-4

_shelx_res_file
;
TITL wj_b2_0018 in P-1
CELL  1.54178   7.4432   9.9930  16.6484   77.553   87.543   87.090
ZERR     4.00   0.0015   0.0020   0.0033    0.020    0.030    0.030
LATT   1
SFAC  C    H    N
UNIT  48 44 28
L.S.  10
MERG   2
OMIT    -3  -2   4
OMIT     0   1   7
EQIV $1 x+1, y, z
HTAB  N2A N3B_$1
HTAB  N2B N3A
HTAB  N2A N1B
EQIV $2 x-1, y, z
HTAB  N2B N1A_$2
HTAB  N4B N8B_$2
HTAB  N4A N8A_$2
EQIV $3 -x+2, -y+1, -z+2
HTAB  N7A N2B_$3
EQIV $4 -x+2, -y+2, -z+1
HTAB  N7B N2A_$4
HTAB  N7B N8B_$4
EQIV $5 -x+3, -y+1, -z+2
HTAB  N7A N8A_$5
FMAP   2
PLAN    5
ACTA
BOND   $H
CONF
WGHT    0.051300    0.328100
EXTI    0.004207
FVAR       0.49929
C1PB  1    0.654893    0.910408    0.294295    11.00000    0.03137    0.01873 =
         0.01831   -0.00369   -0.00288   -0.00282
C1PA  1    1.104852    0.608415    1.201306    11.00000    0.02822    0.02018 =
         0.01730   -0.00390   -0.00031   -0.00031
C2A   1    0.999183    0.734569    0.821552    11.00000    0.01779    0.01874 =
         0.01788   -0.00181   -0.00074   -0.00315
C2B   1    0.510726    0.751972    0.675405    11.00000    0.01760    0.01988 =
         0.01935   -0.00142   -0.00163   -0.00079
C2PA  1    0.944691    0.564401    1.242636    11.00000    0.03494    0.02621 =
         0.02170   -0.00530    0.00168   -0.00699
C2PB  1    0.489094    0.947425    0.257249    11.00000    0.03570    0.02735 =
         0.02165   -0.00379   -0.00507   -0.00064
C3PA  1    0.924720    0.550141    1.327172    11.00000    0.05250    0.03332 =
         0.02270   -0.00552    0.01095   -0.01402
C3PB  1    0.477330    0.972439    0.172344    11.00000    0.05224    0.03224 =
         0.02438   -0.00503   -0.01497    0.00480
C4A   1    0.825713    0.729034    0.939086    11.00000    0.01782    0.01956 =
         0.01896   -0.00284    0.00039   -0.00227
C4B   1    0.354552    0.765415    0.557991    11.00000    0.01801    0.02171 =
         0.02035   -0.00396   -0.00278   -0.00091
C4AA  1    0.982976    0.687609    0.986159    11.00000    0.01939    0.02155 =
         0.01543   -0.00274    0.00034   -0.00263
C4AB  1    0.512890    0.809397    0.510471    11.00000    0.01983    0.02333 =
         0.01543   -0.00190   -0.00289   -0.00133
C4PA  1    1.064390    0.580154    1.371616    11.00000    0.06669    0.04226 =
         0.01579   -0.00651    0.00138   -0.01134
C4PB  1    0.629521    0.962623    0.123171    11.00000    0.07230    0.03294 =
         0.01628   -0.00644   -0.00549    0.00529
C5PA  1    1.222921    0.626526    1.331560    11.00000    0.05025    0.04787 =
         0.02336   -0.01258   -0.00892   -0.00665
C5PB  1    0.793708    0.924604    0.158720    11.00000    0.05361    0.03642 =
         0.02282   -0.00905    0.00626    0.00336
C6B   1    0.659513    0.882721    0.385575    11.00000    0.02234    0.02026 =
         0.01843   -0.00303   -0.00097   -0.00054
C6A   1    1.119361    0.625693    1.110439    11.00000    0.02200    0.01913 =
         0.01783   -0.00273   -0.00133   -0.00361
C6PB  1    0.807097    0.897287    0.243902    11.00000    0.03675    0.02835 =
         0.02157   -0.00633    0.00079    0.00140
C6PA  1    1.243638    0.641091    1.246869    11.00000    0.03212    0.03454 =
         0.02257   -0.00856   -0.00244   -0.00359
C7B   1    0.812191    0.911067    0.430459    11.00000    0.02086    0.02125 =
         0.01814   -0.00191   -0.00048   -0.00050
C7A   1    1.283543    0.594226    1.066027    11.00000    0.02032    0.01976 =
         0.01725   -0.00131   -0.00160   -0.00390
C8AA  1    1.143482    0.667406    0.942199    11.00000    0.01712    0.01903 =
         0.01695   -0.00229   -0.00131   -0.00304
C8AB  1    0.663746    0.826662    0.554246    11.00000    0.01607    0.02086 =
         0.01860   -0.00205   -0.00071   -0.00115
N1B   3    0.665864    0.795384    0.637467    11.00000    0.01675    0.02799 =
         0.01522   -0.00079   -0.00206   -0.00340
N1A   3    1.154566    0.692958    0.859067    11.00000    0.01665    0.02566 =
         0.01456   -0.00190    0.00002   -0.00163
N2B   3    0.507133    0.716221    0.758440    11.00000    0.01678    0.03484 =
         0.01405   -0.00037   -0.00088   -0.00483
N2A   3    1.004606    0.766279    0.738558    11.00000    0.01682    0.03367 =
         0.01406   -0.00123   -0.00097   -0.00057
N3B   3    0.352763    0.738196    0.639737    11.00000    0.01794    0.02791 =
         0.01672   -0.00273   -0.00147   -0.00350
N3A   3    0.833585    0.750367    0.857536    11.00000    0.01682    0.02642 =
         0.01623   -0.00212   -0.00104   -0.00190
N4A   3    0.667963    0.747782    0.978424    11.00000    0.01679    0.03938 =
         0.01888   -0.00405    0.00050    0.00082
N4B   3    0.203931    0.751007    0.519202    11.00000    0.01778    0.04389 =
         0.02021   -0.00549   -0.00245   -0.00614
N5B   3    0.513463    0.835936    0.427254    11.00000    0.02256    0.02436 =
         0.01740   -0.00289   -0.00289   -0.00196
N5A   3    0.972499    0.667338    1.069232    11.00000    0.02111    0.02220 =
         0.01631   -0.00373    0.00058   -0.00175
N7A   3    1.432436    0.538816    1.106421    11.00000    0.02242    0.03141 =
         0.01567   -0.00112   -0.00220    0.00321
N7B   3    0.958762    0.971431    0.391263    11.00000    0.02307    0.03275 =
         0.01573    0.00025    0.00049   -0.00915
N8A   3    1.294477    0.618036    0.984015    11.00000    0.01712    0.02501 =
         0.01579   -0.00129   -0.00094   -0.00015
N8B   3    0.813614    0.879605    0.512460    11.00000    0.01753    0.02709 =
         0.01655   -0.00114   -0.00126   -0.00416
H2PB  2    0.382609    0.955162    0.292272    11.00000    0.03392
H2PA  2    0.844455    0.543158    1.211524    11.00000    0.03660
H3PA  2    0.813313    0.517252    1.355191    11.00000    0.04502
H3PB  2    0.360015    0.997609    0.148556    11.00000    0.04113
H4PB  2    0.620950    0.980289    0.062606    11.00000    0.05300
H4PA  2    1.050282    0.569298    1.430467    11.00000    0.05569
H5PA  2    1.323615    0.647724    1.361765    11.00000    0.04915
H5PB  2    0.904602    0.917152    0.125821    11.00000    0.04635
H6PA  2    1.354175    0.677858    1.219209    11.00000    0.03172
H6PB  2    0.924492    0.866731    0.266726    11.00000    0.02886
H2A   2    1.106975    0.746680    0.713363    11.00000    0.03036
H2B   2    0.604744    0.738801    0.783907    11.00000    0.03460
H3A   2    0.896776    0.773808    0.712220    11.00000    0.03208
H3B   2    0.396647    0.707290    0.784647    11.00000    0.03467
H4B   2    0.097835    0.747711    0.546850    11.00000    0.03896
H4A   2    0.562120    0.751657    0.951282    11.00000    0.04631
H5B   2    0.202584    0.786375    0.463695    11.00000    0.03848
H5A   2    0.663139    0.716583    1.034742    11.00000    0.03499
H6A   2    1.419640    0.500200    1.160876    11.00000    0.03495
H6B   2    0.951687    1.013980    0.338672    11.00000    0.03462
H7B   2    1.035637    1.006920    0.421570    11.00000    0.03283
H7A   2    1.516714    0.498819    1.077474    11.00000    0.03134
HKLF    4

REM  wj_b2_0018 in P-1
REM R1 =  0.0360 for    3786 Fo > 4sig(Fo)  and  0.0457 for all    4571 data
REM    432 parameters refined using      0 restraints

END

WGHT      0.0513      0.3295

REM Highest difference peak  0.248,  deepest hole -0.187,  1-sigma level  0.044
Q1    1   0.5743  0.8271  0.5339  11.00000  0.05    0.25
Q2    1   0.7224  0.7208  0.8391  11.00000  0.05    0.23
Q3    1   1.0671  0.7088  0.9644  11.00000  0.05    0.22
Q4    1   0.9475  0.8809  0.5247  11.00000  0.05    0.21
Q5    1   0.7811  0.7660  0.6557  11.00000  0.05    0.21
;
_shelx_res_checksum   79558

_shelx_hkl_file
;
  -1   0   0   47.40    1.90
  -1   0   0   50.29    2.70
   1   0   0   49.20    2.70
   1   0   0   49.50    1.90
  -2   0   0  101.89    4.20
  -2   0   0  102.99    5.60
  -2   0   0   91.99    3.60
   2   0   0   93.39    5.30
   2   0   0   96.79    3.70
  -3   0   0    1.60    3.40
  -3   0   0    7.50    0.50
  -3   0   0    7.90    0.50
  -3   0   0    7.60    1.50
   3   0   0   11.30    3.10
   3   0   0    8.40    0.80
  -4   0   0   37.90    1.80
  -4   0   0   43.50    1.80
  -4   0   0   39.70    2.10
  -4   0   0   45.00    4.60
  -4   0   0   48.00    2.00
  -4   0   0   43.70    1.70
   4   0   0   45.20    2.10
  -5   0   0    1.00    0.40
  -5   0   0    0.00    0.40
  -5   0   0    0.40    0.80
   5   0   0    1.20    0.90
   5   0   0    1.40    1.40
   5   0   0    0.60    0.70
   5   0   0   -0.10    0.90
   5   0   0    0.90    1.40
   5   0   0    0.60    1.00
  -6   0   0  697.03   26.40
  -6   0   0  707.73   26.10
  -6   0   0  668.13   25.90
   6   0   0  692.53   26.50
   6   0   0  721.13   26.50
   6   0   0  709.63   26.50
   6   0   0  696.73   26.60
   6   0   0  721.03   26.80
  -7   0   0   62.89    3.50
  -7   0   0   69.79    3.00
   7   0   0   65.29    3.30
   7   0   0   71.59    3.60
   7   0   0   67.99    3.40
   8   0   0    1.80    1.10
   8   0   0    1.40    1.00
   8   0   0    1.80    0.90
   9   0   0    0.90    1.00
   9   0   0   -0.70    1.50
   8  -1   0   10.20    1.50
   8  -1   0   10.90    1.50
   8  -1   0   12.10    1.70
  -8   1   0   10.50    1.20
   7  -1   0   12.60    1.60
   7  -1   0   14.50    1.60
   7  -1   0   15.30    1.80
  -7   1   0   19.00    2.40
  -7   1   0   13.90    2.00
  -7   1   0   15.40    1.30
   6  -1   0  268.97   10.30
   6  -1   0  251.57   10.30
   6  -1   0  267.57   10.30
   6  -1   0  258.67   10.30
   6  -1   0  264.47   10.50
  -6   1   0  258.47   10.00
  -6   1   0  249.88    9.90
  -6   1   0  249.68    9.90
   5  -1   0   12.80    1.70
   5  -1   0   16.30    1.40
   5  -1   0   15.70    1.80
   5  -1   0   16.40    2.10
   5  -1   0   15.80    1.60
   5  -1   0   14.90    1.70
   5  -1   0   15.50    2.40
  -5   1   0   14.50    0.90
  -5   1   0   14.00    1.10
  -5   1   0   16.70    1.40
   4  -1   0    2.70    1.30
   4  -1   0    3.70    0.60
  -4   1   0    4.10    0.50
  -4   1   0    6.90    3.20
  -4   1   0    3.70    0.50
  -4   1   0    3.10    0.70
   3  -1   0    0.30    0.40
   3  -1   0   -4.10    5.20
  -3   1   0    7.30    6.50
  -3   1   0    0.40    0.60
  -3   1   0    0.40    1.30
  -3   1   0    0.10    0.30
  -3   1   0   -0.50    0.30
   2  -1   0   65.49    2.50
   2  -1   0   63.59    2.50
   2  -1   0   68.09    2.50
  -2   1   0   63.79    2.50
  -2   1   0   61.09    6.90
  -2   1   0   60.99    2.60
   1  -1   0  643.14   24.00
   1  -1   0  629.54   24.00
   1  -1   0  701.83   26.30
   1  -1   0  622.74   24.00
   1  -1   0  652.63   24.00
  -1   1   0  721.83   26.40
  -1   1   0  656.03   24.00
  -1   1   0  605.04   23.90
  -1   1   0  654.43   24.00
   0  -1   0    1.80    0.20
   0  -1   0    1.70    0.20
   0  -1   0    2.20    0.20
   0  -1   0    1.80    0.20
   0  -1   0    1.80    0.20
   0  -1   0    1.50    0.20
   0  -1   0    2.00    1.30
   0  -1   0    2.10    0.20
   0   1   0    2.40    0.20
   0   1   0    2.00    1.30
   0   1   0    2.10    0.20
   0   1   0    1.40    0.20
   0   1   0    1.60    0.20
  -1  -1   0  869.01   32.30
  -1  -1   0  863.71   32.00
   1   1   0  935.31   32.30
   1   1   0  824.82   32.00
   1   1   0  840.22   31.80
  -2  -1   0   26.30    1.60
   2   1   0   26.00    1.20
  -3  -1   0   76.49    4.00
   3   1   0   75.09    3.10
  -4  -1   0    1.50    2.60
  -4  -1   0    0.30    0.50
  -4  -1   0    0.40    0.30
   4   1   0    0.50    0.60
  -5  -1   0   49.99    2.10
  -5  -1   0   49.70    2.50
   5   1   0   51.99    2.80
   5   1   0   51.99    2.90
   5   1   0   50.49    2.60
   5   1   0   46.40    3.80
   5   1   0   46.90    2.70
   5   1   0   48.80    3.10
  -6  -1   0   57.09    3.40
  -6  -1   0   55.29    2.50
   6   1   0   58.89    3.00
   6   1   0   56.09    3.40
   6   1   0   58.79    3.00
   6   1   0   59.39    3.30
   6   1   0   63.89    4.10
   7   1   0  541.65   20.70
   7   1   0  536.65   20.50
   7   1   0  539.15   20.50
   8   1   0    0.20    1.00
   8   1   0    1.70    1.00
   8   1   0    2.20    1.10
   9   1   0    1.70    1.00
   9   1   0    0.50    0.90
   8  -2   0   94.49    4.10
   8  -2   0   86.69    4.10
   8  -2   0   92.39    4.20
  -8   2   0   85.09    3.80
   7  -2   0   10.70    1.50
   7  -2   0   11.90    1.40
  -7   2   0   11.70    4.70
  -7   2   0    9.80    1.20
  -7   2   0   10.60    1.20
  -7   2   0    9.70    1.90
   6  -2   0  572.14   21.10
   6  -2   0  558.74   21.00
   6  -2   0  547.65   21.20
   6  -2   0  548.85   21.00
   6  -2   0  546.25   21.00
  -6   2   0  537.85   20.70
   5  -2   0  104.09    5.00
   5  -2   0  109.39    4.50
   5  -2   0  114.79    5.00
   5  -2   0  114.19    4.90
   5  -2   0  113.19    4.90
   5  -2   0  112.79    5.10
  -5   2   0  108.49    4.60
  -5   2   0  115.89    4.40
  -5   2   0  114.09    4.70
  -5   2   0  113.69    4.90
   4  -2   0   18.70    1.50
   4  -2   0   17.00    1.80
   4  -2   0   16.70    1.70
   4  -2   0   15.20    2.00
  -4   2   0   18.10    0.90
  -4   2   0   19.00    1.20
  -4   2   0   17.30    1.30
  -4   2   0   16.20    1.40
   3  -2   0   52.59   10.20
   3  -2   0   57.49    2.30
   3  -2   0   54.39    2.30
  -3   2   0   52.39    2.20
  -3   2   0   55.89    2.40
  -3   2   0   53.79    2.30
  -3   2   0   56.29   12.40
   2  -2   0   53.49    2.20
   2  -2   0   64.39    8.20
   2  -2   0   50.39    2.20
   2  -2   0   51.59    2.20
  -2   2   0   51.69    2.10
  -2   2   0   61.49    8.80
  -2   2   0   52.49    2.20
  -2   2   0   53.29    2.20
  -2   2   0   55.49    2.10
   1  -2   0 3274.77  119.89
  -1   2   0 3063.99  119.69
   0  -2   0 1314.27   49.90
   0   2   0 1243.68   49.70
  -1  -2   0 2860.81  105.99
   1   2   0 2826.92  105.89
   1   2   0 2824.22  104.09
  -2  -2   0    7.70    1.50
  -2  -2   0    8.80    1.10
   2   2   0    9.20    0.70
  -3  -2   0   23.50    2.60
   3   2   0   23.90    1.40
  -4  -2   0    2.30    3.00
   4   2   0    3.30    0.70
  -5  -2   0   35.60    2.20
  -5  -2   0   36.40    1.40
   5   2   0   35.90    2.30
   5   2   0   37.70    2.40
   5   2   0   33.00    3.10
   5   2   0   33.90    2.50
   5   2   0   35.40    2.90
   5   2   0   33.60    2.10
   5   2   0   35.90    2.60
   6   2   0  264.57   11.40
   6   2   0  301.17   11.70
   6   2   0  295.87   11.30
   6   2   0  270.07   11.30
   6   2   0  287.47   11.40
   6   2   0  291.47   11.20
   7   2   0    1.90    1.20
   7   2   0    0.10    1.70
   7   2   0    0.10    0.90
   7   2   0    2.60    0.90
   8   2   0    6.10    1.10
   8   2   0    7.10    1.50
   8   2   0    5.50    1.10
   8  -3   0    2.80    0.80
   8  -3   0    3.60    0.90
   8  -3   0    4.00    1.10
  -8   3   0    1.70    0.90
   7  -3   0   52.79    2.80
   7  -3   0   41.00    3.30
   7  -3   0   44.70    2.70
  -7   3   0   59.19    2.50
   6  -3   0  216.68    8.90
   6  -3   0  216.58    8.70
   6  -3   0  219.88    8.70
   6  -3   0  211.68    8.70
   6  -3   0  212.48    8.70
   6  -3   0  211.38    8.20
  -6   3   0  216.38    9.00
  -6   3   0  209.58    8.30
  -6   3   0  209.28    8.40
  -6   3   0  211.98    8.70
   5  -3   0   16.70    2.20
   5  -3   0   14.40    1.50
   5  -3   0   13.60    1.80
   5  -3   0   13.00    1.60
   5  -3   0   14.20    1.80
   5  -3   0   14.70    1.30
  -5   3   0   15.90    1.30
  -5   3   0   15.00    1.50
  -5   3   0   14.00    1.60
   4  -3   0    2.00    0.90
   4  -3   0    0.30    1.20
   4  -3   0    0.40    0.70
   4  -3   0   -1.00    0.70
   4  -3   0    1.40    1.00
   4  -3   0    0.90    1.30
   4  -3   0    0.90    1.00
  -4   3   0    0.00    0.50
  -4   3   0    0.20    0.70
  -4   3   0    0.60    0.60
   3  -3   0    0.60    0.50
   3  -3   0    0.10    0.50
  -3   3   0   -0.30    0.60
  -3   3   0    0.40    0.50
  -3   3   0    0.10    0.50
  -3   3   0    0.30    0.30
   2  -3   0   30.00    1.40
   2  -3   0   46.10   10.20
   2  -3   0   31.00    1.40
   2  -3   0   27.30    1.40
  -2   3   0   28.80    1.40
  -2   3   0   27.50    1.40
  -2   3   0   32.60   10.90
  -2   3   0   26.10    1.40
  -2   3   0   26.60    1.30
   1  -3   0  573.84   20.90
   1  -3   0  554.04   20.80
   1  -3   0  542.35   20.90
   1  -3   0  562.74   20.90
   1  -3   0  597.24   27.20
  -1   3   0  564.84   20.90
  -1   3   0  570.84   27.40
  -1   3   0  568.14   20.90
   0  -3   0  363.96   14.00
   0  -3   0  384.06   14.10
   0  -3   0  362.26   14.00
   0  -3   0  370.56   13.90
   0  -3   0  384.76   19.10
   0   3   0  369.36   14.00
   0   3   0  384.56   14.00
   0   3   0  386.46   19.50
   0   3   0  394.46   14.00
  -1  -3   0  255.97    9.80
  -1  -3   0  257.57   14.20
  -1  -3   0  257.97    9.80
  -1  -3   0  254.27    9.90
  -1  -3   0  261.77    9.80
   1   3   0  260.17   14.40
   1   3   0  271.37   10.10
   1   3   0  277.97    9.90
   1   3   0  278.77    9.80
  -2  -3   0    5.20    3.90
  -2  -3   0    6.70    0.60
  -2  -3   0    5.10    0.40
  -2  -3   0    5.90    0.50
   2   3   0    6.00    0.70
   2   3   0    3.40    0.80
   2   3   0    0.70    4.10
  -3  -3   0    0.40    0.40
  -3  -3   0    0.90    0.20
  -3  -3   0   -1.90    1.60
  -3  -3   0    1.00    0.30
   3   3   0    0.50    0.60
  -4  -3   0   39.30    1.60
  -4  -3   0   40.80    1.60
  -4  -3   0   38.90    2.00
  -4  -3   0   44.40    5.20
   4   3   0   36.60    2.70
   4   3   0   39.80    2.10
   4   3   0   38.70    2.50
   4   3   0   39.80    3.10
  -5  -3   0   59.29    2.30
  -5  -3   0   61.99    3.30
   5   3   0   61.09    3.20
   5   3   0   69.79    4.00
   5   3   0   57.99    3.70
   5   3   0   59.69    3.30
   5   3   0   62.89    3.20
   5   3   0   62.39    3.50
   5   3   0   62.49    3.40
   6   3   0  272.57   10.40
   6   3   0  254.27   10.50
   6   3   0  264.27   10.40
   6   3   0  280.27   10.90
   6   3   0  244.68   10.40
   6   3   0  260.47   10.60
   7   3   0   24.10    1.90
   7   3   0   25.50    2.20
   7   3   0   25.80    1.90
   7   3   0   20.00    3.10
   8   3   0   60.59    3.10
   8   3   0   64.29    3.50
   8   3   0   66.59    3.20
   8  -4   0   29.20    1.80
   8  -4   0   26.20    2.00
   8  -4   0   27.70    1.80
  -8   4   0   31.10    1.90
   7  -4   0    1.80    1.00
   7  -4   0    1.70    1.00
   7  -4   0    3.10    1.30
   7  -4   0    2.30    1.20
  -7   4   0    1.20    0.80
   6  -4   0  236.78    9.00
   6  -4   0  213.88    8.50
   6  -4   0  224.18    8.90
   6  -4   0  214.88    9.00
  -6   4   0  208.28    9.30
  -6   4   0  220.28    8.70
  -6   4   0  211.38    9.20
  -6   4   0  221.38    8.50
   5  -4   0   89.69    4.10
   5  -4   0   85.09    4.10
   5  -4   0   91.59    4.20
   5  -4   0   86.89    4.30
   5  -4   0   89.39    3.80
  -5   4   0   92.49    3.90
  -5   4   0   88.69    3.80
  -5   4   0   90.89    4.30
  -5   4   0   88.39    4.70
  -5   4   0   88.89    4.40
   4  -4   0   -0.60    0.90
   4  -4   0    1.30    1.00
   4  -4   0    0.00    1.20
   4  -4   0   -1.40    0.90
   4  -4   0   -0.10    0.60
   4  -4   0    0.00    0.90
   4  -4   0   -0.70    1.20
  -4   4   0    0.00    0.50
  -4   4   0   -0.40    0.80
  -4   4   0   -0.90    0.70
   3  -4   0    8.20    1.00
   3  -4   0    7.10    1.00
   3  -4   0    6.80    1.20
   3  -4   0    8.00    1.30
   3  -4   0    6.30    0.90
  -3   4   0    7.10    1.00
  -3   4   0    6.90    0.90
   2  -4   0  411.46   15.50
   2  -4   0  422.26   15.50
   2  -4   0  434.06   15.50
   2  -4   0  397.26   15.50
   2  -4   0  436.96   29.70
  -2   4   0  430.46   15.50
  -2   4   0  394.76   15.50
  -2   4   0  372.36   30.50
  -2   4   0  402.36   15.40
   1  -4   0   21.70   10.40
   1  -4   0   42.50    1.90
   1  -4   0   43.60    1.90
   1  -4   0   42.90    1.80
   1  -4   0   38.80    1.90
   1  -4   0   40.70    1.90
  -1   4   0   58.39   13.30
  -1   4   0   38.10    1.90
  -1   4   0   43.20    1.90
  -1   4   0   46.10    1.80
  -1   4   0   41.00    2.00
   0  -4   0  112.19    4.40
   0  -4   0  115.19    4.50
   0  -4   0  114.09    4.30
   0  -4   0  113.49    4.40
   0  -4   0  103.89   14.00
   0  -4   0  104.49    4.40
   0   4   0  110.29   15.80
   0   4   0  108.59    4.40
   0   4   0  114.89    4.40
  -1  -4   0  200.68    7.70
  -1  -4   0  203.78    7.60
  -1  -4   0  209.28    7.60
  -1  -4   0  176.58   15.10
  -1  -4   0  202.48    7.80
   1   4   0  203.88    7.60
   1   4   0  196.58    8.00
   1   4   0  212.78    7.80
   1   4   0  201.38   16.30
  -2  -4   0  407.76   14.90
  -2  -4   0  396.56   14.80
  -2  -4   0  423.26   15.10
  -2  -4   0  348.67   21.10
  -2  -4   0  415.46   14.90
   2   4   0  373.46   21.50
   2   4   0  401.26   15.50
   2   4   0  417.46   15.10
  -3  -4   0   41.30    1.90
  -3  -4   0   41.30    1.70
  -3  -4   0   43.00    1.80
   3   4   0   40.20    2.70
   3   4   0   44.30    2.20
   3   4   0   41.30    3.20
  -4  -4   0    3.40    0.50
   4   4   0    2.30    1.20
   4   4   0    4.10    0.90
   4   4   0    1.60    3.00
   4   4   0    2.90    1.50
   4   4   0    0.90    1.10
   4   4   0    3.60    1.30
  -5  -4   0    0.30    1.40
  -5  -4   0    1.70    0.50
   5   4   0    1.30    1.10
   5   4   0    2.60    1.40
   5   4   0    2.00    1.10
   5   4   0   -0.30    1.40
   5   4   0    0.10    1.00
   6   4   0    4.00    1.50
   6   4   0    2.40    1.20
   6   4   0    5.50    1.40
   6   4   0    4.70    1.20
   6   4   0    5.70    1.10
   7   4   0   14.20    2.00
   7   4   0   12.60    2.00
   7   4   0   10.20    2.10
   8  -5   0   24.30    1.50
   8  -5   0   21.50    1.90
   8  -5   0   24.40    1.50
  -8   5   0   25.30    1.80
   7  -5   0    5.60    1.10
   7  -5   0    5.50    1.10
   7  -5   0    7.20    1.30
   7  -5   0    4.70    1.30
  -7   5   0    6.50    1.10
  -7   5   0    5.70    0.90
   6  -5   0   73.09    3.50
   6  -5   0   69.49    3.50
   6  -5   0   66.29    3.60
   6  -5   0   66.39    3.10
  -6   5   0   63.39    4.80
  -6   5   0   86.59    5.90
  -6   5   0   68.99    3.10
   5  -5   0  225.78    8.80
   5  -5   0  218.68    9.00
   5  -5   0  225.48    8.70
   5  -5   0  229.28    8.90
   5  -5   0  217.68    8.90
  -5   5   0  210.78    9.10
  -5   5   0  215.48    8.50
  -5   5   0  222.08    8.60
  -5   5   0  214.48    9.10
  -5   5   0  211.88    9.10
   4  -5   0   14.70    2.50
   4  -5   0   13.10    1.30
   4  -5   0   11.80    1.50
   4  -5   0   12.80    1.50
  -4   5   0   11.50    1.00
  -4   5   0   14.00    2.70
  -4   5   0   10.80    1.40
  -4   5   0   11.20    1.20
  -4   5   0   12.70    1.70
   3  -5   0   48.40    2.70
   3  -5   0   47.80    2.50
   3  -5   0   49.50    2.60
   3  -5   0   52.19    2.50
   3  -5   0   46.70    2.60
  -3   5   0   49.99    2.20
  -3   5   0   48.20    2.30
  -3   5   0   51.29    2.70
  -3   5   0   51.09    2.60
  -3   5   0   48.50    3.10
   2  -5   0  266.07   10.40
   2  -5   0  266.67   10.30
   2  -5   0  277.07   10.40
   2  -5   0  261.27   10.50
   2  -5   0  270.97   10.40
   2  -5   0  270.97   10.50
   2  -5   0  270.17   10.20
  -2   5   0  269.57   10.40
  -2   5   0  283.07   10.50
  -2   5   0  252.67   10.70
  -2   5   0  275.67   10.20
   1  -5   0   25.60    1.40
   1  -5   0   21.90    1.50
   1  -5   0   20.40    1.30
   1  -5   0   23.90    1.40
   1  -5   0   23.10    1.20
  -1   5   0   22.60    1.50
  -1   5   0   20.80    1.50
   0  -5   0    0.00    0.50
   0  -5   0    1.30    1.00
   0  -5   0   -0.10    0.50
   0  -5   0    0.80    0.70
   0  -5   0    0.50    0.30
   0   5   0   -0.70    0.70
   0   5   0   -0.20    0.40
  -1  -5   0  192.08    7.80
  -1  -5   0  201.88    7.70
  -1  -5   0  205.58    7.60
  -1  -5   0  197.28    7.70
   1   5   0  211.38    7.80
   1   5   0  200.58    7.60
   1   5   0  194.18    8.10
  -2  -5   0   83.89    3.70
  -2  -5   0   86.89    3.50
  -2  -5   0   86.99    3.60
  -2  -5   0   86.69    3.40
   2   5   0   82.89    3.90
   2   5   0   86.59    4.40
   2   5   0   81.19    4.20
   2   5   0   86.19    3.70
  -3  -5   0  143.29    5.70
  -3  -5   0  139.09    5.30
  -3  -5   0  141.99    5.40
   3   5   0  137.69    5.70
   3   5   0  131.29    5.50
   3   5   0  138.09    6.00
   3   5   0  142.99    6.20
   3   5   0  135.09    5.80
   3   5   0  138.99    5.80
   3   5   0  132.99    6.50
  -4  -5   0    2.00    0.60
  -4  -5   0    1.20    0.50
  -4  -5   0    2.80    1.10
   4   5   0    3.00    2.40
   4   5   0    1.70    1.30
   4   5   0    1.90    1.00
   4   5   0    1.20    0.90
  -5  -5   0  109.99    5.30
  -5  -5   0  113.29    4.30
   5   5   0  104.79    5.30
   5   5   0  106.89    5.00
   5   5   0  105.99    4.90
   5   5   0   99.69    4.70
   6   5   0   21.50    1.90
   6   5   0   21.80    2.20
   6   5   0   23.30    2.10
   6   5   0   18.30    2.50
   7   5   0    1.30    1.30
   7   5   0    0.00    1.10
   7   5   0    2.80    1.60
   7  -6   0   11.60    1.20
   7  -6   0   10.70    1.40
   7  -6   0   12.30    1.70
  -7   6   0   11.00    1.40
   6  -6   0   11.20    1.30
   6  -6   0   13.60    2.00
   6  -6   0   11.20    1.90
  -6   6   0   12.40    1.60
  -6   6   0   13.80    2.20
  -6   6   0   13.40    1.50
   5  -6   0   18.10    2.60
   5  -6   0   23.10    1.90
   5  -6   0   19.40    1.50
   5  -6   0   21.50    1.80
   5  -6   0   22.00    2.00
  -5   6   0   17.40    3.00
  -5   6   0   20.20    1.50
  -5   6   0   19.10    2.60
  -5   6   0   16.40    2.20
   4  -6   0    3.40    1.00
   4  -6   0    1.30    2.80
   4  -6   0    1.10    1.20
   4  -6   0    2.50    0.80
   4  -6   0   -1.40    1.40
   4  -6   0    1.10    0.90
  -4   6   0    1.10    1.70
  -4   6   0    1.10    0.70
  -4   6   0    2.80    1.30
   3  -6   0    8.20    1.20
   3  -6   0    9.00    1.40
   3  -6   0    6.80    1.40
   3  -6   0    8.60    1.40
   3  -6   0    7.10    1.60
   3  -6   0    8.80    1.10
  -3   6   0    6.20    1.30
  -3   6   0    8.30    1.50
  -3   6   0    7.30    0.90
  -3   6   0    5.30    1.50
  -3   6   0    7.10    1.70
   2  -6   0    0.50    1.20
   2  -6   0    2.00    1.40
   2  -6   0    0.60    0.90
   2  -6   0    0.80    0.70
   2  -6   0    1.30    0.90
   2  -6   0    0.80    0.70
   2  -6   0    2.10    0.90
   2  -6   0    1.90    0.70
   2  -6   0    1.10    0.90
  -2   6   0    1.60    1.10
  -2   6   0    1.50    0.60
  -2   6   0    0.30    0.60
  -2   6   0    1.60    1.20
  -2   6   0    0.50    0.80
  -2   6   0    2.40    1.10
  -2   6   0    3.90    1.50
   1  -6   0  194.28    7.50
   1  -6   0  184.88    7.20
   1  -6   0  193.28    7.40
   1  -6   0  181.28    7.50
   1  -6   0  198.08    7.50
   1  -6   0  196.48    7.20
   1  -6   0  181.08    7.70
  -1   6   0  181.48    7.50
  -1   6   0  197.78    7.40
  -1   6   0  193.78    7.50
  -1   6   0  176.88    7.20
  -1   6   0  176.88    7.40
  -1   6   0  187.98    7.70
  -1   6   0  162.48    7.20
  -1   6   0  179.18    8.10
   0  -6   0  353.16   13.50
   0  -6   0  355.46   13.20
   0  -6   0  355.36   13.10
   0  -6   0  368.36   13.40
   0  -6   0  350.56   13.40
   0   6   0  356.76   13.70
   0   6   0  338.07   13.40
   0   6   0  350.86   13.90
   0   6   0  295.37   14.70
   0   6   0  351.56   13.40
   0   6   0  371.26   13.30
  -1  -6   0   62.79    2.70
  -1  -6   0   59.49    2.90
  -1  -6   0   61.49    3.00
  -1  -6   0   66.99    2.90
  -1  -6   0   63.49    2.60
   1   6   0   59.79    3.60
   1   6   0   55.09    3.20
   1   6   0   57.89    3.70
   1   6   0   63.69    3.20
   1   6   0   60.89    2.70
   1   6   0   62.99    2.90
  -2  -6   0  330.47   12.50
  -2  -6   0  322.97   12.60
  -2  -6   0  304.37   12.20
  -2  -6   0  333.07   12.40
  -2  -6   0  334.37   12.20
   2   6   0  322.87   12.30
   2   6   0  332.27   12.50
   2   6   0  322.67   12.70
   2   6   0  334.77   12.60
   2   6   0  305.27   12.80
   2   6   0  320.77   12.90
  -3  -6   0   27.10    1.60
  -3  -6   0   25.70    1.70
  -3  -6   0   24.00    1.30
  -3  -6   0   24.40    1.90
   3   6   0   25.00    1.90
   3   6   0   22.60    1.50
   3   6   0   24.40    2.30
   3   6   0   25.60    2.10
   3   6   0   23.40    2.60
   3   6   0   21.70    3.70
   3   6   0   28.20    1.90
  -4  -6   0   12.00    1.70
  -4  -6   0    9.40    0.90
  -4  -6   0    9.30    1.30
   4   6   0   10.10    1.50
   4   6   0   10.40    1.30
   4   6   0   11.20    2.00
   4   6   0   12.30    1.80
  -5  -6   0    2.50    1.70
  -5  -6   0    1.00    2.50
  -5  -6   0    1.30    1.10
  -5  -6   0    1.90    1.10
   5   6   0    3.60    1.40
   5   6   0    2.80    1.20
   5   6   0    2.80    1.10
   5   6   0    2.10    1.00
   6   6   0   17.30    2.00
   6   6   0   20.00    2.50
   7   6   0   21.60    2.50
   7   6   0   25.00    2.60
   7  -7   0    6.10    1.00
   7  -7   0    9.40    1.30
  -7   7   0    6.70    1.90
   6  -7   0    7.00    1.30
   6  -7   0    4.20    0.70
  -6   7   0    7.60    1.50
  -6   7   0    5.80    1.90
  -6   7   0    6.00    1.10
   5  -7   0   14.70    2.00
   5  -7   0   16.60    1.40
   5  -7   0   22.20    2.50
  -5   7   0   18.80    1.80
  -5   7   0   24.00    3.50
  -5   7   0   20.60    1.70
   4  -7   0  187.98    7.60
   4  -7   0  189.88    7.50
   4  -7   0  191.68    7.50
   4  -7   0  174.38    7.50
  -4   7   0  171.18    8.70
  -4   7   0  193.88    7.80
  -4   7   0  182.78    7.30
  -4   7   0  174.58    7.30
  -4   7   0  180.28    8.10
   3  -7   0    3.60    1.90
   3  -7   0    3.10    0.90
   3  -7   0    4.00    1.50
   3  -7   0    3.40    1.00
   3  -7   0    4.20    1.20
   3  -7   0    3.30    1.10
  -3   7   0    4.70    1.30
  -3   7   0    4.00    1.00
  -3   7   0   -2.00    2.30
  -3   7   0    4.00    1.20
  -3   7   0    4.10    0.90
   2  -7   0   18.80    2.10
   2  -7   0   15.30    3.10
   2  -7   0   17.10    1.70
   2  -7   0   16.10    1.90
   2  -7   0   14.70    1.50
   2  -7   0   16.40    1.70
  -2   7   0   18.20    1.80
  -2   7   0   16.80    1.60
  -2   7   0   12.90    1.90
  -2   7   0   18.60    1.90
  -2   7   0   22.00    2.50
   1  -7   0    7.30    1.40
   1  -7   0    7.30    0.90
   1  -7   0    5.60    1.40
   1  -7   0    6.00    0.80
   1  -7   0    7.60    1.20
   1  -7   0    7.00    1.30
  -1   7   0    6.40    1.20
  -1   7   0    6.80    1.20
  -1   7   0    4.50    1.20
   0  -7   0    1.40    1.00
   0  -7   0    1.50    0.80
   0  -7   0    1.40    1.10
   0  -7   0   -0.20    0.50
   0  -7   0    1.10    1.00
   0  -7   0   -0.40    0.50
   0   7   0    1.10    0.70
   0   7   0    0.70    1.40
   0   7   0   -0.10    0.90
   0   7   0   -0.30    1.00
   0   7   0    0.10    1.10
  -1  -7   0    1.20    0.90
  -1  -7   0    1.40    1.00
  -1  -7   0    3.90    1.10
  -1  -7   0    2.20    0.60
  -1  -7   0    2.70    0.50
   1   7   0    2.90    1.50
   1   7   0    2.60    1.00
   1   7   0    0.90    1.40
   1   7   0    1.90    1.10
   1   7   0    3.90    1.60
  -2  -7   0  115.69    4.90
  -2  -7   0  109.79    4.60
  -2  -7   0  113.89    4.90
  -2  -7   0  111.09    4.50
  -2  -7   0  114.09    5.00
   2   7   0   92.39    5.00
   2   7   0  115.59    4.60
   2   7   0  111.59    4.90
   2   7   0  116.09    5.40
  -3  -7   0    9.30    1.50
  -3  -7   0   10.70    1.70
  -3  -7   0   10.10    1.30
  -3  -7   0   10.30    1.20
  -3  -7   0    9.10    1.10
   3   7   0    8.20    1.20
   3   7   0   11.00    1.40
   3   7   0   12.40    1.10
   3   7   0    9.00    1.50
   3   7   0   12.80    2.30
   3   7   0   12.20    2.00
  -4  -7   0  186.68    7.70
  -4  -7   0  191.48    7.90
  -4  -7   0  193.88    7.50
  -4  -7   0  206.48    8.20
  -4  -7   0  188.98    8.40
   4   7   0  190.08    7.90
   4   7   0  200.58    8.30
   4   7   0  196.08    8.50
   4   7   0  200.18    8.10
  -5  -7   0   63.39    5.80
  -5  -7   0   65.39    3.60
  -5  -7   0   65.29    2.90
   5   7   0   61.39    3.20
   5   7   0   66.29    3.50
   5   7   0   67.39    3.90
   5   7   0   64.39    3.50
   6   7   0    0.40    1.20
   6   7   0    4.50    1.70
   6   7   0    6.40    1.50
   6   7   0    2.40    1.50
   7   7   0    4.50    1.40
   7   7   0    3.40    1.00
   6  -8   0    2.20    0.80
   6  -8   0    0.70    0.50
   6  -8   0    0.90    0.80
  -6   8   0    1.50    0.80
   5  -8   0    3.80    0.80
   5  -8   0    4.00    1.10
  -5   8   0    2.60    1.30
  -5   8   0    2.60    1.20
   4  -8   0   19.90    1.60
   4  -8   0   19.80    1.80
  -4   8   0   19.30    2.70
  -4   8   0   18.80    2.10
  -4   8   0   15.20    2.20
   3  -8   0    6.10    1.10
   3  -8   0    9.50    1.40
   3  -8   0    4.30    1.00
   3  -8   0    7.70    1.50
   3  -8   0    8.70    2.30
  -3   8   0    9.90    2.50
  -3   8   0    5.90    1.20
  -3   8   0    6.20    1.40
   2  -8   0   98.89    4.60
   2  -8   0  104.79    4.50
   2  -8   0   96.89    5.20
   2  -8   0  102.09    4.80
   2  -8   0   96.49    4.50
  -2   8   0   98.59    4.60
  -2   8   0  107.09    4.90
  -2   8   0   98.99    4.50
  -2   8   0   93.69    5.10
  -2   8   0   99.79    4.60
   1  -8   0   14.70    1.30
   1  -8   0   13.40    1.60
   1  -8   0   13.50    1.40
   1  -8   0   14.30    1.70
   1  -8   0   10.60    2.30
   1  -8   0   14.90    1.70
   1  -8   0   14.90    2.00
  -1   8   0   14.80    2.00
  -1   8   0   12.50    2.20
  -1   8   0   13.60    1.50
  -1   8   0   14.10    1.70
  -1   8   0   15.70    2.10
   0  -8   0   33.50    1.90
   0  -8   0   37.60    2.30
   0  -8   0   33.30    2.00
   0  -8   0   37.50    2.90
   0  -8   0   36.20    2.40
   0  -8   0   31.60    2.70
   0   8   0   32.50    2.20
   0   8   0   34.60    2.60
   0   8   0   35.80    2.90
   0   8   0   33.60    2.10
  -1  -8   0   17.70    2.40
  -1  -8   0   20.00    2.00
  -1  -8   0   17.50    1.40
  -1  -8   0   16.60    2.40
  -1  -8   0   18.90    1.40
  -1  -8   0   21.00    1.90
   1   8   0   16.40    1.90
   1   8   0   18.40    1.60
   1   8   0   16.20    2.70
   1   8   0   16.80    2.20
   1   8   0   18.50    1.40
  -2  -8   0   54.99    2.70
  -2  -8   0   58.49    2.70
  -2  -8   0   56.89    3.40
  -2  -8   0   54.99    3.60
  -2  -8   0   55.69    3.30
  -2  -8   0   58.29    3.20
   2   8   0   55.99    3.60
   2   8   0   54.59    3.00
   2   8   0   56.99    2.70
   2   8   0   60.59    3.40
   2   8   0   59.59    3.40
  -3  -8   0    2.70    0.80
  -3  -8   0    3.00    1.50
  -3  -8   0    5.80    1.60
  -3  -8   0    3.60    2.00
  -3  -8   0    2.90    0.70
   3   8   0    2.10    0.90
   3   8   0    3.80    1.10
   3   8   0    2.80    1.40
   3   8   0    2.20    1.30
   3   8   0    1.60    0.70
   3   8   0    4.20    1.40
   3   8   0    2.90    1.00
  -4  -8   0    2.50    1.00
  -4  -8   0    3.20    1.90
  -4  -8   0    2.60    0.80
  -4  -8   0    6.10    2.80
  -4  -8   0    0.90    1.60
   4   8   0    3.10    1.50
   4   8   0    0.40    1.10
   4   8   0    2.80    1.10
   4   8   0    2.40    0.90
  -5  -8   0    2.80    1.20
  -5  -8   0    0.30    2.90
  -5  -8   0    2.50    1.30
   5   8   0    3.60    1.70
   5   8   0    3.90    1.40
   5   8   0    3.40    1.40
   5   8   0    4.30    1.20
   6   8   0    3.30    1.20
   6   8   0    5.10    1.50
   5  -9   0   20.70    1.40
   5  -9   0   20.30    1.70
  -5   9   0   19.60    2.20
  -5   9   0   18.50    1.70
   4  -9   0    1.10    0.90
   4  -9   0    1.60    0.80
  -4   9   0    1.70    1.10
  -4   9   0    0.20    1.50
  -4   9   0    1.40    1.10
   3  -9   0   18.80    1.90
   3  -9   0   21.30    2.30
   3  -9   0   24.00    3.30
  -3   9   0   20.60    2.20
  -3   9   0   18.90    2.00
  -3   9   0   18.60    3.20
   2  -9   0    8.30    1.30
   2  -9   0   11.60    1.60
   2  -9   0   12.00    2.30
   2  -9   0   12.30    1.80
  -2   9   0    9.90    1.50
  -2   9   0   12.00    1.80
  -2   9   0    9.50    1.40
  -2   9   0   13.40    1.50
   1  -9   0   11.30    1.70
   1  -9   0   12.90    1.70
   1  -9   0    7.90    1.90
   1  -9   0    5.30    2.40
   1  -9   0   10.00    1.50
   1  -9   0   11.30    1.50
  -1   9   0   10.90    1.50
  -1   9   0    8.60    1.30
  -1   9   0   12.00    1.80
   0  -9   0    2.50    2.60
   0  -9   0   -0.10    1.40
   0  -9   0    0.10    0.90
   0  -9   0   -1.50    2.00
   0  -9   0   -0.60    1.00
   0  -9   0    1.10    0.90
   0   9   0   -0.20    1.10
   0   9   0    0.40    0.80
   0   9   0    0.80    0.70
  -1  -9   0  104.39    5.60
  -1  -9   0  102.99    4.90
  -1  -9   0  106.49    5.10
  -1  -9   0   98.69    5.80
  -1  -9   0  108.99    4.80
  -1  -9   0  111.69    4.70
   1   9   0  112.59    5.30
   1   9   0  107.99    4.70
   1   9   0   96.69    5.20
   1   9   0  112.69    5.10
   1   9   0  108.29    4.60
  -2  -9   0   11.40    2.30
  -2  -9   0   17.30    2.60
  -2  -9   0   14.00    2.20
  -2  -9   0   16.10    1.50
  -2  -9   0   14.60    1.60
  -2  -9   0   17.20    2.10
   2   9   0   13.50    2.10
   2   9   0   14.60    1.20
   2   9   0   16.90    2.30
   2   9   0   14.40    1.50
   2   9   0   14.10    2.20
  -3  -9   0    6.10    0.90
  -3  -9   0    7.70    2.10
  -3  -9   0    6.00    1.00
   3   9   0    5.50    1.50
   3   9   0    7.80    1.40
   3   9   0    6.80    1.30
  -4  -9   0   24.50    4.40
  -4  -9   0   13.40    1.50
  -4  -9   0   13.50    1.50
   4   9   0   13.80    2.10
   4   9   0   13.70    2.30
   4   9   0   14.00    2.50
  -5  -9   0   46.50    2.50
   5   9   0   48.10    2.90
   5   9   0   49.90    3.20
   5   9   0   49.60    3.70
   6   9   0    3.80    1.20
   4 -10   0    4.20    0.80
   4 -10   0    4.80    0.90
  -4  10   0    7.00    1.20
  -4  10   0    2.90    1.40
  -4  10   0    3.30    1.30
   3 -10   0    4.10    1.00
   3 -10   0    3.50    0.90
  -3  10   0    3.20    1.20
  -3  10   0    4.80    1.30
  -3  10   0    3.80    1.00
   2 -10   0   21.20    2.10
   2 -10   0   19.10    1.80
   2 -10   0   21.90    2.00
  -2  10   0   17.40    1.60
  -2  10   0   17.70    2.00
   1 -10   0    1.20    1.70
   1 -10   0    2.40    1.00
   1 -10   0    1.80    1.00
   1 -10   0    1.20    2.20
  -1  10   0    1.50    1.00
  -1  10   0    3.70    1.50
   0 -10   0   11.00    1.80
   0 -10   0    9.20    2.60
   0 -10   0   11.30    2.20
   0 -10   0    7.70    1.70
   0 -10   0   11.70    1.50
   0  10   0    7.40    1.80
   0  10   0   12.60    1.80
  -1 -10   0    0.20    0.80
  -1 -10   0    0.70    1.20
  -1 -10   0    0.00    1.90
  -1 -10   0    0.40    1.00
  -1 -10   0    0.80    1.10
   1  10   0    0.00    0.90
   1  10   0   -0.10    1.40
  -2 -10   0   26.60    1.90
  -2 -10   0   21.60    1.70
  -2 -10   0   25.00    2.80
  -2 -10   0   24.00    2.50
   2  10   0   20.90    2.80
   2  10   0   24.30    1.50
   2  10   0   22.40    2.80
   2  10   0   24.00    2.40
  -3 -10   0    1.40    0.90
  -3 -10   0    0.80    0.80
   3  10   0    1.80    1.40
   3  10   0    1.70    1.10
   3  10   0    1.30    1.30
   3  10   0    0.20    1.50
  -4 -10   0   27.10    1.90
   4  10   0   28.80    2.50
   4  10   0   30.60    2.40
   4  10   0   27.60    2.30
  -5 -10   0   24.00    1.90
   5  10   0   26.50    2.20
   5  10   0   26.70    2.30
   3 -11   0    8.70    1.20
   3 -11   0    9.60    1.40
  -3  11   0    7.20    1.30
  -3  11   0   11.50    1.30
   2 -11   0   13.70    1.80
   2 -11   0   19.10    1.60
  -2  11   0   17.30    1.30
  -2  11   0   19.80    1.80
   1 -11   0    5.40    1.30
   1 -11   0    6.00    1.00
  -1  11   0   10.00    1.60
  -1  11   0    7.00    1.10
   0 -11   0    5.50    1.50
   0 -11   0    7.10    1.10
   0 -11   0    8.10    1.30
   0  11   0    8.40    1.00
   0  11   0    5.50    1.40
  -1 -11   0    3.70    1.30
  -1 -11   0    4.70    2.00
  -1 -11   0    1.90    1.10
   1  11   0    2.30    0.80
   1  11   0    4.30    1.30
  -2 -11   0   -0.40    1.30
  -2 -11   0    0.00    1.50
  -2 -11   0   -1.10    1.00
   2  11   0    0.30    1.00
   2  11   0    2.70    1.30
  -3 -11   0    1.90    0.80
  -3 -11   0    2.80    1.00
   3  11   0    1.00    1.00
   3  11  -1    1.10    1.40
  -3 -11   1    2.50    1.20
  -3 -11   1   -0.40    0.80
   2  11  -1   -1.90    0.80
   2  11  -1   -1.00    0.90
  -2 -11   1    0.00    0.80
  -2 -11   1    1.70    1.00
   1  11  -1   23.50    1.50
   1  11  -1   28.50    2.10
   1  11  -1   27.10    2.10
  -1 -11   1   30.50    2.00
  -1 -11   1   30.70    2.70
   0  11  -1   32.20    2.20
   0  11  -1   25.30    1.60
   0 -11   1   29.10    3.40
   0 -11   1   27.70    2.00
  -1  11  -1   23.80    1.90
  -1  11  -1   21.80    1.50
   1 -11   1   22.20    2.00
   1 -11   1   19.60    1.80
  -2  11  -1   -0.20    0.70
  -2  11  -1    2.20    0.90
   2 -11   1    0.40    0.80
   2 -11   1   -0.20    2.10
   2 -11   1   -2.40    1.20
   5  10  -1    3.90    1.40
   5  10  -1    2.60    2.10
   4  10  -1    6.30    1.20
  -4 -10   1    7.90    1.00
  -4 -10   1    8.60    1.20
  -4 -10   1    9.70    1.50
   3  10  -1    4.40    1.30
   3  10  -1    2.60    1.30
   3  10  -1    2.10    1.50
   3  10  -1    2.50    1.10
  -3 -10   1    4.30    1.00
  -3 -10   1    4.70    1.20
  -3 -10   1    3.30    0.90
   2  10  -1   -1.00    1.30
   2  10  -1    1.70    1.20
   2  10  -1    1.10    0.70
   2  10  -1    0.20    1.30
   2  10  -1   -2.80    1.90
  -2 -10   1   -1.20    1.50
  -2 -10   1    2.50    2.20
  -2 -10   1    2.00    0.80
  -2 -10   1    0.40    1.00
   1  10  -1    1.70    1.30
   1  10  -1   -0.30    0.80
  -1 -10   1   -0.90    1.50
  -1 -10   1   -1.80    1.10
  -1 -10   1    3.80    2.00
  -1 -10   1    0.70    1.30
  -1 -10   1   -0.50    0.80
   0  10  -1    2.40    1.40
   0  10  -1    1.50    1.00
   0 -10   1    1.10    2.10
   0 -10   1    2.40    1.00
   0 -10   1    1.00    1.00
   0 -10   1    1.50    1.60
   0 -10   1    0.80    1.00
  -1  10  -1    4.40    1.00
  -1  10  -1    7.40    1.60
   1 -10   1    5.70    1.20
   1 -10   1    4.10    2.40
   1 -10   1    5.40    1.10
  -2  10  -1   25.20    1.80
  -2  10  -1   26.90    2.30
   2 -10   1   25.30    1.90
   2 -10   1   24.10    2.10
   2 -10   1   23.70    2.10
  -3  10  -1    6.80    1.20
  -3  10  -1    5.30    1.10
  -3  10  -1    5.20    1.20
   3 -10   1    5.80    1.00
   3 -10   1    3.40    0.90
   3 -10   1    1.20    2.00
  -4  10  -1   -0.40    1.60
  -4  10  -1    0.70    1.00
  -4  10  -1    2.30    1.30
   4 -10   1    1.20    0.70
   4 -10   1    1.70    0.70
   6   9  -1    3.60    1.30
   6   9  -1    4.20    1.20
   5   9  -1   55.09    3.10
   5   9  -1   58.59    3.30
   5   9  -1   61.49    3.30
  -5  -9   1   54.69    2.90
  -5  -9   1   63.99    3.60
   4   9  -1    1.40    1.30
   4   9  -1    4.10    1.40
   4   9  -1    4.10    1.30
  -4  -9   1    1.40    1.30
  -4  -9   1    2.70    0.90
  -4  -9   1    9.60    2.80
   3   9  -1    1.20    2.10
   3   9  -1    1.10    1.30
   3   9  -1    1.90    1.30
   3   9  -1   -0.70    0.70
  -3  -9   1    1.60    0.80
  -3  -9   1    1.70    0.90
  -3  -9   1    4.50    2.00
   2   9  -1   14.00    1.80
   2   9  -1   15.60    1.20
   2   9  -1   13.40    1.90
   2   9  -1   11.90    2.30
  -2  -9   1    7.70    2.60
  -2  -9   1   13.50    1.60
  -2  -9   1   14.60    1.50
  -2  -9   1   14.80    1.40
  -2  -9   1   18.70    2.40
  -2  -9   1   14.10    2.50
   1   9  -1   68.39    3.00
   1   9  -1   65.59    3.30
   1   9  -1   62.19    3.50
   1   9  -1   59.19    3.90
   1   9  -1   61.89    3.90
  -1  -9   1   66.09    3.40
  -1  -9   1   60.49    4.30
  -1  -9   1   61.39    4.70
  -1  -9   1   60.99    3.70
  -1  -9   1   66.29    3.00
  -1  -9   1   65.59    3.10
   0   9  -1    2.80    1.00
   0   9  -1    1.50    1.10
   0   9  -1    3.30    0.90
   0  -9   1    0.50    2.10
   0  -9   1    2.00    1.20
   0  -9   1    3.30    1.00
   0  -9   1    3.30    1.00
   0  -9   1    3.90    2.90
   0  -9   1    2.30    1.00
   0  -9   1    2.10    1.60
  -1   9  -1  114.59    5.00
  -1   9  -1  106.99    4.90
  -1   9  -1  113.59    5.30
   1  -9   1  107.49    5.20
   1  -9   1  114.79    4.80
   1  -9   1  116.79    5.10
   1  -9   1  111.49    6.10
   1  -9   1  119.59    5.10
  -2   9  -1   33.40    2.90
  -2   9  -1   40.20    2.40
  -2   9  -1   44.20    2.70
   2  -9   1   45.10    2.60
   2  -9   1   43.50    2.60
   2  -9   1   41.10    2.50
   2  -9   1   40.60    3.50
  -3   9  -1   -0.60    1.20
  -3   9  -1    0.90    1.10
  -3   9  -1    0.40    1.30
   3  -9   1    0.30    1.00
   3  -9   1   -1.60    1.00
   3  -9   1    0.30    1.20
  -4   9  -1    9.50    1.50
  -4   9  -1    6.90    1.30
  -4   9  -1    7.30    1.50
   4  -9   1    8.50    1.20
   4  -9   1    9.40    1.50
  -5   9  -1   11.10    1.50
  -5   9  -1   11.30    2.00
   5  -9   1   10.00    1.00
   5  -9   1    9.50    1.30
   6   8  -1    0.80    1.70
   6   8  -1    1.30    1.10
   6   8  -1    0.80    1.30
   5   8  -1   -0.80    1.40
   5   8  -1    3.00    1.30
   5   8  -1    2.30    1.40
  -5  -8   1    2.30    1.10
  -5  -8   1    2.10    1.00
   4   8  -1    2.10    1.20
   4   8  -1    4.30    1.60
   4   8  -1    0.00    1.00
   4   8  -1    1.40    1.40
   4   8  -1    2.10    1.10
  -4  -8   1   -0.50    1.80
  -4  -8   1    1.30    2.00
  -4  -8   1    2.20    0.90
  -4  -8   1    2.90    3.30
  -4  -8   1    0.60    0.70
   3   8  -1    0.40    0.70
   3   8  -1    0.90    1.30
   3   8  -1    0.50    1.10
   3   8  -1    3.10    1.00
   3   8  -1    0.80    1.30
  -3  -8   1    2.40    1.50
  -3  -8   1   -0.30    2.00
  -3  -8   1   -0.80    1.40
  -3  -8   1    0.90    0.70
   2   8  -1   13.40    2.20
   2   8  -1   15.20    2.10
   2   8  -1   16.70    2.10
   2   8  -1   13.50    1.50
   2   8  -1   16.00    1.30
  -2  -8   1   17.90    1.40
  -2  -8   1   16.60    1.40
  -2  -8   1   12.80    2.10
  -2  -8   1   15.50    2.20
  -2  -8   1   15.60    2.00
  -2  -8   1   12.90    1.80
   1   8  -1    1.40    1.60
   1   8  -1    1.90    0.80
   1   8  -1    3.70    1.20
   1   8  -1    3.10    1.50
   1   8  -1    3.80    0.80
  -1  -8   1    2.60    0.80
  -1  -8   1    4.90    2.30
  -1  -8   1    2.40    0.80
  -1  -8   1    2.30    1.20
  -1  -8   1    3.00    1.20
  -1  -8   1    3.10    1.60
   0   8  -1    2.60    1.30
   0   8  -1    3.20    0.80
   0   8  -1    3.40    0.90
   0  -8   1    3.20    0.90
   0  -8   1    2.90    1.30
   0  -8   1    2.30    1.70
   0  -8   1    2.50    1.10
   0  -8   1    2.50    0.70
  -1   8  -1   22.10    1.80
  -1   8  -1   24.10    2.20
  -1   8  -1   23.00    2.30
  -1   8  -1   29.00    2.00
   1  -8   1   27.60    1.90
   1  -8   1   25.20    2.20
   1  -8   1   27.00    1.90
   1  -8   1   25.60    2.30
   1  -8   1   24.40    1.70
   1  -8   1   24.50    2.70
   1  -8   1   25.40    2.00
  -2   8  -1  107.59    4.90
  -2   8  -1  117.39    5.00
  -2   8  -1  109.49    5.20
  -2   8  -1   96.49    5.60
  -2   8  -1  108.99    4.90
   2  -8   1  108.99    5.10
   2  -8   1  111.59    4.80
   2  -8   1  117.69    5.70
   2  -8   1  116.79    5.00
   2  -8   1  100.99    4.80
  -3   8  -1    0.60    1.10
  -3   8  -1    0.80    0.90
  -3   8  -1    3.10    2.50
  -3   8  -1   -1.20    0.90
   3  -8   1    0.20    0.90
   3  -8   1   -2.40    3.10
   3  -8   1   -0.30    1.10
   3  -8   1    0.10    0.80
  -4   8  -1    3.30    1.60
  -4   8  -1    0.90    1.40
  -4   8  -1    4.70    2.50
   4  -8   1    3.20    1.10
   4  -8   1    4.20    1.30
  -5   8  -1   54.39    3.20
  -5   8  -1   55.09    2.80
   5  -8   1   55.59    2.80
   5  -8   1   51.89    2.60
   6  -8   1    6.10    0.90
   6  -8   1    5.90    0.80
   6  -8   1    5.60    0.90
   7   7  -1   27.20    2.40
   6   7  -1    1.50    1.30
   6   7  -1    0.40    1.40
   6   7  -1   -0.30    1.10
   5   7  -1   11.70    2.00
   5   7  -1   14.30    2.00
   5   7  -1   16.80    2.20
  -5  -7   1   18.70    2.90
  -5  -7   1   18.40    2.10
  -5  -7   1   16.70    1.40
   4   7  -1  134.09    5.90
   4   7  -1  137.59    6.40
   4   7  -1  137.09    6.10
   4   7  -1  137.79    5.80
   4   7  -1  129.59    6.10
  -4  -7   1  138.79    5.80
  -4  -7   1  137.49    5.40
  -4  -7   1  127.89    5.50
  -4  -7   1  126.99    6.40
  -4  -7   1  142.09    6.10
   3   7  -1    2.10    0.90
   3   7  -1    2.30    1.20
   3   7  -1   -0.10    1.20
   3   7  -1    2.10    1.10
   3   7  -1    0.80    0.70
   3   7  -1    1.80    1.00
   3   7  -1    1.90    1.20
  -3  -7   1    1.00    0.70
  -3  -7   1    3.60    1.10
  -3  -7   1    1.40    1.20
  -3  -7   1    2.10    0.70
  -3  -7   1    4.80    1.60
   2   7  -1  238.28    9.40
   2   7  -1  243.88   10.20
   2   7  -1  250.77    9.70
   2   7  -1  252.77    9.70
   2   7  -1  264.07   10.10
   2   7  -1  241.88    9.90
  -2  -7   1  244.78    9.90
  -2  -7   1  239.08    9.40
  -2  -7   1  251.37    9.70
  -2  -7   1  220.28    9.40
  -2  -7   1  233.18    9.70
   1   7  -1    4.20    0.90
   1   7  -1    6.00    1.60
   1   7  -1    4.00    1.70
   1   7  -1    4.60    2.00
   1   7  -1    5.40    1.00
  -1  -7   1    5.50    0.70
  -1  -7   1    4.40    1.20
  -1  -7   1    5.50    1.40
  -1  -7   1    5.30    0.80
  -1  -7   1    5.50    1.10
  -1  -7   1    4.60    1.10
   0   7  -1   46.60    3.00
   0   7  -1   45.10    2.80
   0   7  -1   50.79    3.10
   0   7  -1   48.50    2.60
   0   7  -1   45.30    2.60
   0  -7   1   42.80    2.60
   0  -7   1   43.70    2.20
   0  -7   1   45.60    2.70
   0  -7   1   48.40    2.80
   0  -7   1   43.10    2.50
   0  -7   1   46.30    2.20
  -1   7  -1    1.10    1.10
  -1   7  -1    1.10    1.10
  -1   7  -1    1.60    1.10
  -1   7  -1    0.50    1.10
  -1   7  -1    0.80    0.90
   1  -7   1    1.90    1.20
   1  -7   1    2.30    1.30
   1  -7   1    3.20    1.30
   1  -7   1    1.90    1.10
   1  -7   1    1.40    0.60
   1  -7   1    1.00    0.60
   1  -7   1   -0.10    0.90
   1  -7   1    1.00    0.70
  -2   7  -1  140.49    6.10
  -2   7  -1  148.69    6.20
  -2   7  -1  144.19    6.30
  -2   7  -1  139.99    5.80
   2  -7   1  135.29    5.90
   2  -7   1  142.09    6.10
   2  -7   1  144.19    6.20
   2  -7   1  144.19    5.70
   2  -7   1  137.09    6.00
   2  -7   1  143.99    6.10
  -3   7  -1    7.50    1.20
  -3   7  -1   11.80    2.00
  -3   7  -1    9.60    1.50
  -3   7  -1    8.60    1.30
  -3   7  -1   11.40    1.90
   3  -7   1    7.80    1.20
   3  -7   1    7.50    1.60
   3  -7   1   10.00    1.30
   3  -7   1   10.00    1.50
   3  -7   1    8.70    1.40
  -4   7  -1    0.10    1.20
  -4   7  -1    0.20    1.10
  -4   7  -1   -2.00    2.00
  -4   7  -1   -1.40    1.00
   4  -7   1   -2.10    1.00
   4  -7   1   -1.70    1.30
   4  -7   1   -0.90    0.70
   4  -7   1    0.50    0.90
  -5   7  -1   14.40    1.60
  -5   7  -1   15.80    2.20
  -5   7  -1   16.00    1.80
   5  -7   1   16.60    1.60
  -6   7  -1    2.30    1.10
  -6   7  -1    1.00    1.50
   6  -7   1    1.60    0.80
   6  -7   1    0.50    0.60
   7  -7   1   14.10    1.50
   7   6  -1    0.60    1.60
   7   6  -1    2.70    1.20
   6   6  -1   -1.70    1.30
   6   6  -1    1.20    1.60
   6   6  -1    1.30    2.10
   5   6  -1   66.49    3.40
   5   6  -1   61.59    3.40
   5   6  -1   61.89    3.20
   5   6  -1   62.39    3.80
  -5  -6   1   55.69    4.90
  -5  -6   1   61.29    3.10
  -5  -6   1   59.89    3.00
  -5  -6   1   68.79    4.00
   4   6  -1    7.40    1.20
   4   6  -1    6.00    1.30
   4   6  -1    3.00    1.50
   4   6  -1    5.60    1.40
   4   6  -1    5.80    1.50
   4   6  -1    8.30    1.30
  -4  -6   1    5.30    1.00
  -4  -6   1    9.00    1.70
  -4  -6   1    5.70    1.30
   3   6  -1   32.10    1.80
   3   6  -1   35.70    2.60
   3   6  -1   30.40    2.20
   3   6  -1   29.80    2.20
  -3  -6   1   32.90    1.90
  -3  -6   1   33.20    2.20
  -3  -6   1   32.50    1.60
  -3  -6   1   33.30    2.20
  -3  -6   1   33.50    1.90
   2   6  -1   30.50    1.80
   2   6  -1   33.40    2.50
   2   6  -1   31.80    2.30
   2   6  -1   31.10    2.60
   2   6  -1   30.20    2.50
   2   6  -1   29.50    2.00
   2   6  -1   31.60    2.00
  -2  -6   1   30.20    1.70
  -2  -6   1   30.90    1.80
  -2  -6   1   32.00    2.00
  -2  -6   1   31.50    2.00
  -2  -6   1   31.30    1.50
   1   6  -1  161.88    6.70
   1   6  -1  157.08    6.50
   1   6  -1  155.28    7.00
   1   6  -1  155.78    6.30
   1   6  -1  155.58    6.50
   1   6  -1  160.18    6.30
   1   6  -1  147.49    6.80
  -1  -6   1  154.58    6.20
  -1  -6   1  168.38    6.40
  -1  -6   1  156.88    6.50
  -1  -6   1  155.98    6.10
   0   6  -1   21.40    2.00
   0   6  -1   21.00    2.40
   0   6  -1   19.60    1.70
   0   6  -1   19.80    1.60
   0   6  -1   20.30    1.50
   0  -6   1   20.80    1.60
   0  -6   1   19.70    1.60
   0  -6   1   23.90    1.70
   0  -6   1   18.90    2.40
   0  -6   1   21.80    1.30
   0  -6   1   21.60    1.20
  -1   6  -1   23.30    2.00
  -1   6  -1   20.60    1.70
  -1   6  -1   22.70    2.50
  -1   6  -1   19.10    1.50
   1  -6   1   18.90    1.70
   1  -6   1   20.80    2.10
   1  -6   1   16.10    1.60
   1  -6   1   21.10    1.60
   1  -6   1   23.00    1.20
   1  -6   1   18.60    2.30
   1  -6   1   19.60    1.30
  -2   6  -1   36.90    2.00
  -2   6  -1   39.30    2.60
  -2   6  -1   39.30    2.50
  -2   6  -1   37.60    2.50
  -2   6  -1   39.00    2.30
  -2   6  -1   35.50    1.90
   2  -6   1   38.00    2.30
   2  -6   1   40.60    2.30
   2  -6   1   38.10    2.30
   2  -6   1   48.80    4.40
   2  -6   1   35.00    2.00
   2  -6   1   37.10    2.10
   2  -6   1   35.00    1.90
   2  -6   1   37.70    2.40
  -3   6  -1  115.29    5.30
  -3   6  -1  117.49    5.40
  -3   6  -1  111.19    4.70
  -3   6  -1  115.29    5.30
  -3   6  -1  114.89    4.80
  -3   6  -1  118.89    5.20
   3  -6   1  114.89    5.00
   3  -6   1  122.39    5.00
   3  -6   1  118.29    5.10
   3  -6   1  112.99    5.20
   3  -6   1  115.49    5.10
  -4   6  -1  160.18    7.20
  -4   6  -1  175.28    6.70
  -4   6  -1  168.18    6.70
  -4   6  -1  173.88    7.30
   4  -6   1  156.08    7.10
   4  -6   1  160.78    7.00
   4  -6   1  171.18    6.90
   4  -6   1  174.08    7.10
   4  -6   1  168.48    6.90
   4  -6   1  170.28    7.00
   4  -6   1  162.48    7.40
  -5   6  -1   44.20    3.70
  -5   6  -1   48.10    3.20
  -5   6  -1   50.89    2.50
  -5   6  -1   51.59    2.70
  -5   6  -1   38.50    4.60
   5  -6   1   52.19    2.80
   5  -6   1   45.10    3.30
   5  -6   1   51.19    2.50
   5  -6   1   49.60    2.90
  -6   6  -1    5.50    1.20
  -6   6  -1    3.80    0.90
   6  -6   1    4.50    0.80
   6  -6   1    3.70    1.20
   6  -6   1    4.90    1.20
  -7   6  -1    0.40    1.00
  -7   6  -1   -1.30    1.40
   7  -6   1    0.30    0.80
   7  -6   1    2.00    1.30
   7  -6   1    1.10    1.00
   7   5  -1    1.50    1.60
   7   5  -1    0.40    1.30
   7   5  -1    1.70    1.60
   6   5  -1    0.90    1.10
   6   5  -1    2.30    1.50
   6   5  -1    4.60    1.30
   6   5  -1    2.30    1.10
   5   5  -1   42.70    2.70
   5   5  -1   42.30    3.00
   5   5  -1   38.40    2.90
   5   5  -1   41.30    2.50
   5   5  -1   35.50    2.50
  -5  -5   1   36.80    2.00
  -5  -5   1   37.50    3.50
  -5  -5   1   53.39    4.20
   4   5  -1    6.10    1.70
   4   5  -1    8.40    1.30
   4   5  -1    6.90    1.40
   4   5  -1    8.50    1.30
  -4  -5   1   11.80    1.70
  -4  -5   1    9.60    0.90
  -4  -5   1   10.00    1.00
   3   5  -1    2.70    1.10
   3   5  -1    2.50    0.80
   3   5  -1    2.50    0.80
   3   5  -1    2.90    0.90
   3   5  -1    3.50    1.60
   3   5  -1    2.00    1.30
   3   5  -1    1.40    1.00
   3   5  -1    1.80    1.20
  -3  -5   1    2.50    0.60
  -3  -5   1    2.90    0.90
  -3  -5   1    2.40    0.40
   2   5  -1  112.39    4.90
   2   5  -1  118.79    5.10
   2   5  -1  115.59    5.40
   2   5  -1  119.29    5.60
   2   5  -1  122.29    4.90
  -2  -5   1  121.49    4.60
  -2  -5   1  125.09    4.80
  -2  -5   1  124.29    5.00
  -2  -5   1  119.59    4.80
   1   5  -1   18.20    1.20
   1   5  -1   18.80    1.10
  -1  -5   1   18.60    1.20
  -1  -5   1   17.60    1.30
  -1  -5   1   18.20    1.30
  -1  -5   1   18.70    1.00
  -1  -5   1   17.30    1.20
   0   5  -1    2.60    0.90
   0   5  -1    2.90    0.90
   0   5  -1    3.80    0.60
   0  -5   1    2.10    0.70
   0  -5   1    3.00    0.70
   0  -5   1    4.20    0.50
   0  -5   1    5.60    0.70
  -1   5  -1    0.00    0.60
  -1   5  -1    0.10    0.60
  -1   5  -1   -0.20    0.60
   1  -5   1    0.20    0.50
   1  -5   1    0.20    0.60
   1  -5   1   -0.10    0.50
   1  -5   1   -0.10    0.60
   1  -5   1    0.10    0.40
  -2   5  -1  306.27   12.50
  -2   5  -1  324.27   12.20
  -2   5  -1  325.97   12.00
  -2   5  -1  325.47   12.30
   2  -5   1  320.17   12.30
   2  -5   1  312.77   12.00
   2  -5   1  328.07   12.20
   2  -5   1  322.27   12.20
   2  -5   1  324.07   12.30
   2  -5   1  314.27   12.30
   2  -5   1  314.17   12.00
   2  -5   1  311.27   12.30
  -3   5  -1    0.80    0.80
  -3   5  -1   -0.10    0.40
  -3   5  -1   -1.50    0.80
  -3   5  -1   -0.50    1.40
  -3   5  -1    0.40    0.50
   3  -5   1    0.00    0.90
   3  -5   1    1.20    0.80
   3  -5   1    0.80    0.70
   3  -5   1   -0.30    1.00
   3  -5   1    0.30    0.80
   3  -5   1   -0.20    0.70
   3  -5   1    0.90    1.60
  -4   5  -1    1.10    0.50
  -4   5  -1   -0.30    1.50
  -4   5  -1   -0.20    1.20
  -4   5  -1    2.50    0.70
  -4   5  -1    1.20    1.20
   4  -5   1    1.80    1.20
   4  -5   1    0.80    0.70
   4  -5   1    1.50    1.40
   4  -5   1    1.80    0.90
   4  -5   1    1.40    1.50
   4  -5   1    0.60    0.90
   4  -5   1   -0.60    0.90
  -5   5  -1   39.30    3.00
  -5   5  -1   35.60    3.10
  -5   5  -1   37.40    3.10
  -5   5  -1   39.70    2.10
   5  -5   1   39.80    2.40
   5  -5   1   35.50    2.70
   5  -5   1   36.70    2.40
   5  -5   1   40.00    2.50
   5  -5   1   39.60    2.10
  -6   5  -1    0.50    0.80
  -6   5  -1    1.50    0.80
   6  -5   1    1.40    0.90
   6  -5   1   -0.10    1.00
   6  -5   1    1.40    0.60
   6  -5   1    1.00    1.20
  -7   5  -1    8.30    1.20
  -7   5  -1   10.50    1.40
   7  -5   1    6.00    1.20
   7  -5   1   10.50    1.60
   7  -5   1    5.70    1.00
   7  -5   1    7.20    1.30
  -8   5  -1    1.60    0.70
   8  -5   1    1.40    0.70
   8  -5   1    1.80    0.80
   8  -5   1    1.10    1.80
   6   4  -1    1.60    1.10
   6   4  -1   -4.00    2.30
   6   4  -1   -1.20    1.90
   6   4  -1   -0.80    1.40
   6   4  -1   -0.20    1.20
   6   4  -1    0.70    1.10
   5   4  -1   23.40    2.50
   5   4  -1   20.50    2.20
   5   4  -1   21.70    1.90
   5   4  -1   22.30    2.00
   5   4  -1   22.20    2.70
   5   4  -1   21.30    2.00
  -5  -4   1   21.90    1.20
   4   4  -1  212.78    8.90
   4   4  -1  211.08    8.70
   4   4  -1  213.58    8.50
   4   4  -1  209.08    8.50
   4   4  -1  211.68    8.60
  -4  -4   1  210.58    8.00
  -4  -4   1  218.28    8.40
   3   4  -1  212.18    9.30
   3   4  -1  222.58    9.10
   3   4  -1  229.58    8.90
   3   4  -1  226.08    9.20
  -3  -4   1  229.28    8.50
  -3  -4   1  240.18    8.90
   2   4  -1  206.28    7.90
   2   4  -1  200.78   16.90
  -2  -4   1  190.18   16.30
  -2  -4   1  209.58    7.70
  -2  -4   1  204.28    7.90
   1   4  -1   22.10    1.10
   1   4  -1   20.60    1.20
   1   4  -1   20.20    1.30
   1   4  -1   18.40    9.20
  -1  -4   1   21.00    1.20
  -1  -4   1   11.50    8.00
  -1  -4   1   25.40    1.20
   0   4  -1    0.30    0.40
   0   4  -1    0.30    0.30
   0   4  -1   -2.10   10.30
   0   4  -1    0.70    0.50
   0  -4   1    0.30    0.50
   0  -4   1    0.20    0.40
   0  -4   1    0.60    8.50
   0  -4   1    0.20    0.50
   0  -4   1    0.40    0.40
  -1   4  -1   56.19   14.30
  -1   4  -1   65.39    2.70
  -1   4  -1   63.09    2.70
  -1   4  -1   60.59    2.60
   1  -4   1   63.99    2.70
   1  -4   1   61.39    2.60
   1  -4   1   64.69   13.00
   1  -4   1   65.59    2.70
   1  -4   1   61.29    2.70
   1  -4   1   63.79    2.60
  -2   4  -1    0.50    0.70
  -2   4  -1  -15.40   16.20
  -2   4  -1    0.30    0.50
  -2   4  -1   -0.10    0.30
  -2   4  -1   -0.10    0.50
   2  -4   1    0.30    0.50
   2  -4   1  -15.90   13.50
   2  -4   1    1.10    0.80
   2  -4   1   -0.30    0.50
   2  -4   1    0.80    0.60
   2  -4   1   -0.10    0.70
   2  -4   1    0.80    0.50
  -3   4  -1  118.29    4.80
  -3   4  -1  115.09    5.60
  -3   4  -1  114.99    4.80
  -3   4  -1  121.89    4.70
  -3   4  -1  117.69    4.60
  -3   4  -1  106.49    7.40
   3  -4   1  116.89    4.80
   3  -4   1  107.89    5.00
   3  -4   1  117.49    4.70
   3  -4   1  117.89    4.80
   3  -4   1  111.39    5.00
   3  -4   1  114.49    4.80
  -4   4  -1   43.90    2.10
  -4   4  -1   46.10    2.50
  -4   4  -1   46.20    3.30
  -4   4  -1   46.20    2.40
  -4   4  -1   43.50    2.00
   4  -4   1   44.70    2.50
   4  -4   1   43.80    2.60
   4  -4   1   45.20    2.30
   4  -4   1   45.40    3.20
   4  -4   1   38.50    2.30
   4  -4   1   43.10    2.70
   4  -4   1   38.80    2.30
  -5   4  -1   52.39    2.60
  -5   4  -1   50.49    2.50
  -5   4  -1   48.30    3.80
  -5   4  -1   55.69    3.10
  -5   4  -1   55.19    3.20
   5  -4   1   54.99    2.60
   5  -4   1   51.09    2.80
   5  -4   1   53.69    3.10
   5  -4   1   56.89    3.00
   5  -4   1   54.49    2.90
  -6   4  -1    1.70    0.70
  -6   4  -1    4.90    2.10
  -6   4  -1    3.90    1.80
   6  -4   1    1.80    0.70
   6  -4   1    2.00    1.00
   6  -4   1    1.70    1.00
   6  -4   1    2.50    1.00
  -7   4  -1    3.20    0.90
  -7   4  -1    2.10    0.90
   7  -4   1    2.80    1.00
   7  -4   1    3.70    1.30
   7  -4   1    2.70    1.10
   7  -4   1    3.10    1.20
  -8   4  -1   23.80    1.80
   8  -4   1   24.50    1.60
   8  -4   1   24.20    1.60
   8  -4   1   26.10    1.90
   8   3  -1    8.60    1.30
   8   3  -1    8.20    1.60
   7   3  -1   62.59    3.60
   6   3  -1    6.50    1.30
   6   3  -1    7.20    1.80
   6   3  -1    4.10    1.00
   6   3  -1    3.50    1.40
   6   3  -1    4.10    1.10
   6   3  -1    2.10    1.20
   5   3  -1   30.80    2.40
   5   3  -1   27.80    2.60
   5   3  -1   30.20    2.60
   5   3  -1   27.60    2.20
   5   3  -1   32.00    3.00
   5   3  -1   31.10    2.10
   5   3  -1   32.30    2.20
  -5  -3   1   31.70    2.40
   4   3  -1   22.20    1.50
   4   3  -1   16.10    2.20
   4   3  -1   21.60    2.90
   4   3  -1   19.00    2.30
   4   3  -1   21.90    2.10
  -4  -3   1   20.70    1.40
  -4  -3   1   24.30    4.60
  -4  -3   1   22.70    1.00
  -4  -3   1   22.60    1.00
   3   3  -1   21.60    1.60
  -3  -3   1   24.00    1.10
  -3  -3   1   23.90    1.00
  -3  -3   1   24.40    2.80
  -3  -3   1   25.00    1.20
   2   3  -1   19.60    5.00
   2   3  -1   19.30    1.20
  -2  -3   1   18.30    0.90
  -2  -3   1   18.10    0.90
  -2  -3   1   19.20    1.10
  -2  -3   1   20.50    5.00
  -2  -3   1   17.40    1.00
   1   3  -1  709.13   26.60
   1   3  -1  764.12   26.50
   1   3  -1  700.13   26.50
   1   3  -1  715.03   30.80
  -1  -3   1  724.13   26.60
  -1  -3   1  725.53   30.80
  -1  -3   1  706.73   26.40
  -1  -3   1  704.63   26.50
  -1  -3   1  721.33   26.60
   0   3  -1 1345.17   55.49
   0   3  -1 1342.77   50.59
   0  -3   1 1339.67   50.59
   0  -3   1 1474.45   55.79
   0  -3   1 1390.26   50.59
  -1   3  -1 1259.57   47.20
  -1   3  -1 1298.47   47.30
  -1   3  -1 1265.37   53.49
  -1   3  -1 1298.37   47.30
   1  -3   1 1332.87   53.49
   1  -3   1 1277.57   47.30
   1  -3   1 1259.17   47.20
   1  -3   1 1308.07   47.40
   1  -3   1 1286.27   47.30
  -2   3  -1  104.89    4.20
  -2   3  -1  104.19    4.20
  -2   3  -1  106.29    4.20
  -2   3  -1  112.59   16.70
   2  -3   1  104.49    4.20
   2  -3   1  109.39    4.20
   2  -3   1  119.89   14.40
   2  -3   1  101.49    4.20
  -3   3  -1   35.60    1.80
  -3   3  -1   34.30    1.70
  -3   3  -1   34.70    1.70
  -3   3  -1   34.20    3.90
   3  -3   1   34.10    1.70
   3  -3   1   33.60    1.70
   3  -3   1   33.80    1.90
  -4   3  -1    0.90    0.60
  -4   3  -1    0.30    0.70
  -4   3  -1    0.60    0.60
   4  -3   1    1.10    0.70
   4  -3   1    0.30    1.00
   4  -3   1   -0.50    1.50
   4  -3   1    2.50    1.20
   4  -3   1   -0.20    0.70
   4  -3   1    1.40    0.90
   4  -3   1    0.90    0.90
   4  -3   1    0.40    0.80
  -5   3  -1    6.50    1.00
  -5   3  -1    5.20    1.20
  -5   3  -1    4.90    0.70
  -5   3  -1    6.30    1.10
   5  -3   1    7.20    1.10
   5  -3   1    6.60    1.30
   5  -3   1    6.60    0.90
   5  -3   1    7.80    1.20
   5  -3   1    5.40    1.60
   5  -3   1    6.50    1.10
  -6   3  -1    0.20    1.30
  -6   3  -1    0.90    0.70
  -6   3  -1   -1.50    1.70
  -6   3  -1    0.30    0.70
   6  -3   1    0.50    0.90
   6  -3   1    1.60    0.90
   6  -3   1    0.40    0.60
   6  -3   1   -0.40    0.90
   6  -3   1    2.30    1.00
  -7   3  -1    1.80    0.80
   7  -3   1   -0.80    0.80
   7  -3   1    0.90    0.80
   7  -3   1    0.10    1.70
  -8   3  -1   12.30    1.50
   8  -3   1   13.20    1.60
   8  -3   1   12.60    1.30
   8  -3   1    9.80    1.20
   8   2  -1    2.00    1.20
   8   2  -1    2.50    1.00
   8   2  -1    1.50    1.20
   7   2  -1   -0.20    0.90
   7   2  -1    2.70    1.00
   7   2  -1   -2.70    1.30
   7   2  -1    0.70    1.10
   6   2  -1   23.90    2.00
   6   2  -1   25.70    2.30
   6   2  -1   22.90    1.90
   6   2  -1   23.00    3.00
   6   2  -1   20.30    2.10
   6   2  -1   24.60    2.60
   6   2  -1   20.80    2.90
   5   2  -1   32.00    2.30
   5   2  -1   33.30    2.40
   5   2  -1   36.00    2.10
   5   2  -1   36.50    2.40
   5   2  -1   30.20    3.30
   5   2  -1   33.10    2.30
   5   2  -1   32.30    2.90
  -5  -2   1   31.80    1.30
  -5  -2   1   30.20    2.20
  -5  -2   1   32.90    1.40
   4   2  -1    6.50    0.80
  -4  -2   1   10.00    3.20
   3   2  -1   94.79    4.00
  -3  -2   1   97.59    4.80
   2   2  -1  141.39    6.60
   2   2  -1  144.89    5.50
  -2  -2   1  133.59    5.20
  -2  -2   1  140.69    6.60
  -2  -2   1  147.59    5.80
  -2  -2   1  136.69    5.20
   1   2  -1  730.43   28.70
   1   2  -1  705.73   26.20
  -1  -2   1  704.83   28.50
  -1  -2   1  704.83   26.20
  -1  -2   1  714.33   26.20
   0   2  -1   19.70    0.90
   0   2  -1   14.50    4.10
   0   2  -1   20.00    0.90
   0  -2   1   19.10    0.90
   0  -2   1   18.40    0.90
   0  -2   1   19.40    0.90
   0  -2   1   21.70    3.90
  -1   2  -1  132.19    5.00
  -1   2  -1  135.29    5.10
  -1   2  -1  144.69    5.00
  -1   2  -1  130.59    9.80
   1  -2   1  129.89    5.00
   1  -2   1  129.99    5.00
   1  -2   1  116.19    9.00
   1  -2   1  128.89    5.00
  -2   2  -1   34.20    1.50
  -2   2  -1   35.50    1.60
  -2   2  -1   28.70    7.50
  -2   2  -1   35.20    1.50
   2  -2   1   36.80    1.60
   2  -2   1   35.60    1.60
   2  -2   1   23.00    6.60
   2  -2   1   34.80    1.60
  -3   2  -1    4.70    0.70
  -3   2  -1    5.90    0.60
  -3   2  -1    5.10    0.50
  -3   2  -1    7.70   11.70
  -3   2  -1    3.10    1.70
  -3   2  -1    4.40    0.70
   3  -2   1   22.20    9.50
   3  -2   1    4.40    0.60
   3  -2   1    5.10    0.60
  -4   2  -1   18.20    1.30
  -4   2  -1   16.40    0.90
  -4   2  -1   14.50    1.30
  -4   2  -1   17.10    1.20
   4  -2   1   19.20    1.60
   4  -2   1   13.30    1.60
   4  -2   1   17.00    1.80
   4  -2   1   18.70    1.90
   4  -2   1   15.20    1.50
   4  -2   1   15.40    1.90
  -5   2  -1   69.29    3.30
  -5   2  -1   66.39    3.00
  -5   2  -1   64.49    2.90
   5  -2   1   64.79    3.40
   5  -2   1   63.09    3.30
   5  -2   1   63.29    3.30
   5  -2   1   56.89    3.60
   5  -2   1   65.29    2.90
   5  -2   1   68.69    3.30
  -6   2  -1  288.97   11.50
  -6   2  -1  298.37   11.00
  -6   2  -1  291.87   11.10
   6  -2   1  297.97   11.60
   6  -2   1  299.27   11.40
   6  -2   1  275.27   10.80
   6  -2   1  295.37   11.40
   6  -2   1  259.47   11.30
   6  -2   1  290.67   11.40
  -7   2  -1   95.39    3.90
  -7   2  -1   82.69    4.70
   7  -2   1   93.99    4.20
   7  -2   1   90.49    4.30
   7  -2   1   96.69    4.50
  -8   2  -1   33.00    2.20
  -8   2  -1   27.80    2.00
   8  -2   1   30.90    2.30
   8  -2   1   32.40    2.00
   8  -2   1   30.90    1.90
   9   1  -1   -0.60    1.00
   9   1  -1    0.40    0.70
   8   1  -1   35.30    2.20
   8   1  -1   34.90    2.10
   8   1  -1   33.80    2.50
   7   1  -1   -0.40    1.00
   7   1  -1   -0.40    1.00
   7   1  -1   -0.40    0.80
   6   1  -1   45.30    4.30
   6   1  -1   44.20    2.80
   6   1  -1   47.50    2.60
   6   1  -1   44.20    2.50
   6   1  -1   44.10    2.80
   6   1  -1   41.70    2.90
  -6  -1   1   45.10    2.10
  -6  -1   1   48.30    3.10
   5   1  -1    6.60    1.20
   5   1  -1    6.80    1.40
   5   1  -1    9.20    1.20
   5   1  -1    7.40    1.30
   5   1  -1    6.20    1.10
   5   1  -1    7.40    2.40
  -5  -1   1    6.10    0.60
  -5  -1   1    6.80    1.00
  -4  -1   1    0.40    0.50
  -4  -1   1    5.10    2.70
   3   1  -1   18.20    1.10
  -3  -1   1   19.90    2.20
   2   1  -1  117.69    4.60
  -2  -1   1  122.79    5.00
   1   1  -1  761.02   30.40
   1   1  -1  836.72   31.40
  -1  -1   1  818.02   30.50
  -1  -1   1  900.71   31.50
   0   1  -1  730.63   28.00
   0  -1   1  698.53   26.30
   0  -1   1  757.62   28.10
   0  -1   1  684.93   26.30
  -1   1  -1  237.08    8.60
  -1   1  -1  243.68   11.30
  -1   1  -1  233.68    8.60
  -1   1  -1  213.78    8.60
  -1   1  -1  215.98    8.50
   1  -1   1  236.98    8.60
   1  -1   1  218.48    8.50
   1  -1   1  232.88    8.60
   1  -1   1  244.48   11.20
   1  -1   1  236.98    8.60
  -2   1  -1  100.09    3.90
  -2   1  -1  104.39    4.00
  -2   1  -1   99.19    4.00
  -2   1  -1  101.09    4.40
  -2   1  -1  100.19    3.90
   2  -1   1  103.29    4.00
   2  -1   1   98.79    8.00
   2  -1   1  108.09    4.00
   2  -1   1  103.39    3.90
  -3   1  -1    2.30    0.50
  -3   1  -1    3.90    6.90
  -3   1  -1    3.00    1.50
  -3   1  -1    2.20    0.30
  -3   1  -1    1.60    0.30
  -3   1  -1    2.30    0.80
   3  -1   1    8.00    6.00
   3  -1   1    2.30    0.50
  -4   1  -1   22.40    1.10
  -4   1  -1   24.00    1.30
  -4   1  -1   23.70    1.40
  -4   1  -1   19.50    3.50
   4  -1   1   17.50    1.70
   4  -1   1   27.30    2.10
   4  -1   1   22.10    2.00
  -5   1  -1   12.90    1.10
  -5   1  -1   14.00    1.60
  -5   1  -1   12.30    0.90
  -5   1  -1   13.90    1.40
   5  -1   1   16.20    2.10
   5  -1   1   14.90    1.70
   5  -1   1   13.50    2.20
   5  -1   1   10.90    1.40
   5  -1   1   12.80    1.70
   5  -1   1   13.00    1.30
   5  -1   1   12.70    1.60
  -6   1  -1  410.86   15.50
  -6   1  -1  417.96   15.20
  -6   1  -1  391.26   15.00
   6  -1   1  397.16   15.60
   6  -1   1  412.96   15.40
   6  -1   1  366.86   15.30
   6  -1   1  407.56   15.40
   6  -1   1  384.56   15.70
   6  -1   1  393.46   15.40
  -7   1  -1    2.00    1.50
  -7   1  -1    0.00    1.10
  -7   1  -1    1.20    0.70
   7  -1   1    1.50    0.90
   7  -1   1    1.40    0.90
   7  -1   1    1.40    0.80
  -8   1  -1   13.30    2.00
  -8   1  -1   11.90    1.60
   8  -1   1   13.80    1.60
   8  -1   1   13.20    1.90
   8  -1   1   14.20    1.60
   9   0  -1    5.50    1.30
   9   0  -1    4.90    0.90
   8   0  -1    0.80    1.10
   8   0  -1    0.90    1.00
   8   0  -1    1.80    0.90
   7   0  -1  207.68    8.70
   7   0  -1  232.78    9.00
   7   0  -1  223.58    8.70
   7   0  -1  224.68    8.80
  -7   0   1  194.48    8.50
   6   0  -1  185.28    7.30
   6   0  -1  172.28    7.30
   6   0  -1  176.58    7.20
   6   0  -1  176.68    7.40
  -6   0   1  182.48    6.90
  -6   0   1  166.98    6.70
  -6   0   1  172.08    7.30
   5   0  -1   25.10    2.10
   5   0  -1   19.90    2.20
   5   0  -1   24.50    1.80
   5   0  -1   24.10    1.90
   5   0  -1   21.20    1.60
  -5   0   1   23.10    1.20
  -5   0   1   24.00    1.60
  -5   0   1   21.50    1.10
   4   0  -1  106.99    4.30
  -4   0   1   99.99    6.30
  -4   0   1  107.09    4.10
  -4   0   1  103.79    4.10
   3   0  -1    5.60    2.60
   3   0  -1    2.80    0.50
   3   0  -1    1.20    2.60
  -3   0   1    2.40    0.30
  -3   0   1    1.70    1.30
  -3   0   1    1.80    0.30
  -3   0   1    2.10    0.30
   2   0  -1   27.40    1.20
   2   0  -1   28.30    3.10
   2   0  -1   25.20    3.00
  -2   0   1   28.80    1.10
  -2   0   1   26.80    1.10
   1   0  -1  147.09    5.30
   1   0  -1  142.59    6.20
   1   0  -1  147.69    6.20
  -1   0   1  138.99    5.20
  -1   0   1  130.19    5.20
   0   0  -1    0.40    0.10
   0   0  -1    0.60    0.10
   0   0  -1    0.40    0.10
   0   0  -1    0.80    0.10
   0   0  -1    0.20    0.70
   0   0  -1    0.60    0.10
   0   0   1    0.50    0.10
   0   0   1    0.60    0.10
   0   0   1    1.30    0.80
   0   0   1    0.60    0.10
   0   0   1    0.40    0.10
   0   0   1    0.60    0.10
  -1   0  -1  323.77   12.90
  -1   0  -1  339.97   13.00
  -1   0  -1  364.16   13.20
  -1   0  -1  374.96   14.30
   1   0   1  341.07   13.20
   1   0   1  344.77   13.00
   1   0   1  353.96   13.00
   1   0   1  379.06   14.30
  -2   0  -1   17.10    0.70
  -2   0  -1   18.00    0.80
  -2   0  -1   17.70    1.40
  -2   0  -1   18.00    0.70
  -2   0  -1   18.30    0.80
  -2   0  -1   16.40    0.70
  -2   0  -1   20.50    3.30
   2   0   1   18.60    3.00
   2   0   1   17.70    0.90
  -3   0  -1   50.39    2.10
  -3   0  -1   47.40    1.90
  -3   0  -1   54.39    7.20
  -3   0  -1   51.09    2.10
  -3   0  -1   51.29    2.00
  -3   0  -1   49.00    1.90
  -3   0  -1   50.69    3.00
   3   0   1   52.99    6.30
   3   0   1   51.29    2.20
  -4   0  -1   17.40    3.20
  -4   0  -1   15.00    0.80
  -4   0  -1   16.00    0.90
  -4   0  -1   16.90    1.10
   4   0   1   13.30    1.60
   4   0   1   16.60    1.20
  -5   0  -1   26.10    1.80
  -5   0  -1   26.70    1.40
  -5   0  -1   27.40    1.30
   5   0   1   25.90    2.00
   5   0   1   30.60    2.50
   5   0   1   28.00    3.00
   5   0   1   25.90    3.00
   5   0   1   28.20    2.00
   5   0   1   27.60    2.20
  -6   0  -1   51.99    2.50
  -6   0  -1   50.99    3.20
   6   0   1   52.29    2.80
   6   0   1   52.09    2.80
   6   0   1   49.60    2.90
   6   0   1   51.09    4.40
   6   0   1   53.69    3.80
  -7   0  -1  441.16   17.70
  -7   0  -1  478.95   17.50
   7   0   1  456.35   18.00
   7   0   1  470.25   18.00
   7   0   1  496.15   18.20
  -8   0  -1   14.90    1.80
   8   0   1   12.40    1.70
   8   0   1   11.30    1.50
   8   0   1   11.20    1.50
   9   0   1   -0.30    0.90
   9   0   1    0.30    1.10
   9   0   1    0.00    1.10
   8  -1  -1    0.90    1.00
   8  -1  -1    0.30    1.00
   8  -1  -1    0.20    0.80
  -8   1   1   -0.20    1.10
   7  -1  -1   15.40    1.80
   7  -1  -1   15.40    1.70
   7  -1  -1   16.20    1.60
   7  -1  -1   13.60    1.70
  -7   1   1   18.20    3.30
  -7   1   1   11.60    1.50
  -7   1   1   15.60    1.70
   6  -1  -1  113.89    4.90
   6  -1  -1  108.29    4.90
   6  -1  -1  105.99    5.00
   6  -1  -1  108.89    5.00
   6  -1  -1  103.49    5.10
  -6   1   1  108.19    4.40
  -6   1   1  105.99    5.10
  -6   1   1  103.19    4.60
  -6   1   1  118.19    4.70
   5  -1  -1   -1.20    1.10
   5  -1  -1    1.00    1.00
   5  -1  -1   -0.60    0.80
   5  -1  -1    0.60    0.90
   5  -1  -1   -1.10    0.80
   5  -1  -1   -0.20    1.50
   5  -1  -1    0.90    1.10
  -5   1   1   -0.30    0.50
  -5   1   1    0.20    0.80
  -5   1   1    0.20    0.40
   4  -1  -1    0.80    0.50
   4  -1  -1    0.00    1.10
   4  -1  -1    0.40    1.20
  -4   1   1   -0.80    2.80
  -4   1   1    0.60    0.40
  -4   1   1    0.80    0.60
  -4   1   1    0.50    0.40
  -4   1   1    0.80    0.30
   3  -1  -1   -9.60    4.90
   3  -1  -1    0.20    0.30
  -3   1   1    0.50    0.30
  -3   1   1    0.10    0.30
  -3   1   1    0.20    0.60
  -3   1   1    0.80    5.90
   2  -1  -1   55.19    7.20
   2  -1  -1   75.89    2.90
   2  -1  -1   74.49    2.80
  -2   1   1   76.69    2.80
  -2   1   1   75.99    2.90
  -2   1   1   71.19    2.90
   1  -1  -1  300.97   11.00
   1  -1  -1  322.67   13.30
   1  -1  -1  289.07   11.00
   1  -1  -1  299.87   11.00
  -1   1   1  295.17   11.00
  -1   1   1  285.77   11.00
  -1   1   1  286.07   11.00
  -1   1   1  294.77   11.00
  -1   1   1  313.07   13.30
   0  -1  -1 2233.58   82.09
   0   1   1 2171.78   81.99
  -1  -1  -1  657.03   23.80
  -1  -1  -1  626.44   23.00
  -1  -1  -1  610.04   23.70
   1   1   1  578.74   22.70
   1   1   1  618.24   22.90
  -2  -1  -1  125.69    5.90
  -2  -1  -1  134.09    5.60
   2   1   1  138.59    5.10
  -3  -1  -1   22.60    0.90
  -3  -1  -1   23.40    0.90
  -3  -1  -1   24.60    2.20
   3   1   1   22.10    1.20
  -4  -1  -1   16.70    1.00
  -4  -1  -1   18.20    1.00
  -4  -1  -1   18.30    1.10
  -4  -1  -1   18.90    0.80
  -4  -1  -1   14.60    3.20
   4   1   1   16.10    1.30
  -5  -1  -1    1.90    0.40
  -5  -1  -1    1.00    0.90
   5   1   1    1.90    0.80
   5   1   1   -0.20    1.80
   5   1   1    0.70    0.80
   5   1   1    1.50    1.00
   5   1   1    1.30    0.90
   5   1   1    0.40    1.80
  -6  -1  -1  761.92   28.40
   6   1   1  752.22   28.90
   6   1   1  756.32   29.10
   6   1   1  757.92   28.90
   6   1   1  816.52   29.30
  -7  -1  -1   63.69    3.00
   7   1   1   71.09    3.60
   7   1   1   66.29    3.40
   7   1   1   66.69    3.30
   8   1   1    9.60    1.50
   8   1   1    9.40    1.40
   8   1   1    6.00    1.10
   9   1   1    0.70    0.80
   9   1   1    0.40    1.50
   9   1   1    1.40    1.10
   8  -2  -1   31.80    2.00
   8  -2  -1   35.10    2.10
   8  -2  -1   35.80    2.20
  -8   2   1   29.80    2.10
   7  -2  -1  345.47   14.30
   7  -2  -1  379.86   14.60
   7  -2  -1  365.46   14.40
   7  -2  -1  372.46   14.40
  -7   2   1  374.26   14.10
  -7   2   1  402.76   14.00
  -7   2   1  350.96   14.40
   6  -2  -1   37.20    2.50
   6  -2  -1   34.90    2.30
   6  -2  -1   34.10    2.20
   6  -2  -1   37.00    2.40
   6  -2  -1   33.50    2.70
  -6   2   1   36.00    1.80
  -6   2   1   34.90    2.00
   5  -2  -1    4.40    1.20
   5  -2  -1    3.50    1.30
   5  -2  -1    3.80    1.10
   5  -2  -1    4.60    1.00
   5  -2  -1    6.00    0.80
   5  -2  -1    7.10    1.40
  -5   2   1    4.80    0.80
  -5   2   1    6.70    1.10
  -5   2   1    5.00    0.80
  -5   2   1    5.20    0.60
   4  -2  -1    2.40    1.00
   4  -2  -1    1.30    0.90
   4  -2  -1    0.70    1.10
   4  -2  -1    3.00    1.50
   4  -2  -1    2.80    0.60
   4  -2  -1    3.50    0.90
  -4   2   1    1.90    0.60
  -4   2   1    2.10    0.50
  -4   2   1    2.40    0.70
  -4   2   1    2.20    0.40
   3  -2  -1   97.39   13.90
   3  -2  -1  100.49    3.90
   3  -2  -1  100.99    3.90
  -3   2   1  100.09    4.00
  -3   2   1   99.99    3.80
  -3   2   1  103.29   13.40
  -3   2   1   96.69    3.90
   2  -2  -1   51.29    2.30
   2  -2  -1   54.29    7.60
   2  -2  -1   61.49    2.30
   2  -2  -1   62.19    2.30
  -2   2   1   54.99    2.30
  -2   2   1   64.59    9.70
  -2   2   1   59.19    2.30
  -2   2   1   60.39    2.40
  -2   2   1   56.79    2.40
   1  -2  -1 3873.21  144.49
  -1   2   1 3818.22  144.39
   0  -2  -1   10.10    0.60
   0  -2  -1   13.60    3.50
   0  -2  -1   11.00    0.60
   0   2   1   13.00    3.60
   0   2   1   10.30    0.50
   0   2   1    9.30    0.50
   0   2   1   10.00    0.60
  -1  -2  -1 1773.32   70.19
   1   2   1 1919.51   70.29
   1   2   1 1891.01   68.49
  -2  -2  -1    5.80    2.30
  -2  -2  -1    2.60    0.20
  -2  -2  -1    2.70    0.20
  -2  -2  -1    2.70    2.00
  -2  -2  -1    3.00    0.80
   2   2   1    2.00    0.40
   2   2   1    5.00    0.90
  -3  -2  -1  135.79    5.20
  -3  -2  -1  138.69    6.40
   3   2   1  148.09    5.60
  -4  -2  -1    8.30    0.50
  -4  -2  -1    8.30    0.40
  -4  -2  -1    7.30    0.80
  -4  -2  -1    5.80    3.20
   4   2   1    7.90    1.00
  -5  -2  -1    3.70    0.50
  -5  -2  -1    2.60    1.20
   5   2   1    3.80    1.00
   5   2   1    2.10    1.60
   5   2   1    2.50    0.80
   5   2   1    3.70    1.60
   5   2   1    5.10    1.10
   5   2   1    4.10    1.30
   5   2   1    4.90    1.70
  -6  -2  -1  397.56   14.80
   6   2   1  410.96   15.40
   6   2   1  399.96   15.80
   6   2   1  403.26   15.40
   6   2   1  387.26   15.60
   7   2   1    8.10    1.20
   7   2   1    5.40    1.60
   7   2   1    8.90    1.40
   7   2   1    9.70    1.50
   8   2   1    8.10    1.20
   8   2   1    7.80    1.40
   8   2   1    6.80    1.10
   9   2   1    0.30    0.60
   9   2   1   -3.10    2.00
   8  -3  -1    0.40    0.90
   8  -3  -1    0.40    0.80
   8  -3  -1    0.20    0.80
  -8   3   1    1.20    1.00
  -8   3   1   -0.30    0.90
   7  -3  -1  176.48    7.30
   7  -3  -1  159.98    7.00
  -7   3   1  168.58    6.80
  -7   3   1  176.28    6.70
   6  -3  -1  337.07   12.50
   6  -3  -1  320.57   12.50
   6  -3  -1  309.67   12.60
   6  -3  -1  315.67   12.50
   6  -3  -1  313.57   12.50
   6  -3  -1  324.17   12.00
   6  -3  -1  319.27   12.50
  -6   3   1  319.07   12.50
  -6   3   1  306.07   12.20
  -6   3   1  314.37   12.70
   5  -3  -1   36.50    2.40
   5  -3  -1   35.80    3.20
   5  -3  -1   34.50    2.30
   5  -3  -1   39.60    2.40
   5  -3  -1   35.90    2.20
  -5   3   1   38.00    2.20
  -5   3   1   38.00    1.80
  -5   3   1   36.60    2.30
  -5   3   1   35.70    1.90
   4  -3  -1    1.80    1.10
   4  -3  -1    1.60    1.00
   4  -3  -1    1.10    1.20
   4  -3  -1    0.80    1.20
   4  -3  -1    2.80    0.90
   4  -3  -1    2.60    0.70
  -4   3   1    2.10    0.40
  -4   3   1    1.40    0.60
  -4   3   1    1.50    0.70
  -4   3   1    1.10    0.60
   3  -3  -1   20.10    1.20
   3  -3  -1   21.90    1.20
  -3   3   1   21.70    1.10
  -3   3   1   21.40    1.30
  -3   3   1   20.50    1.40
  -3   3   1   20.70    1.30
   2  -3  -1  222.78    8.30
   2  -3  -1  223.18    8.40
   2  -3  -1  222.28   17.60
   2  -3  -1  226.98    8.30
  -2   3   1  222.98    8.30
  -2   3   1  224.78    8.30
  -2   3   1  222.58    8.40
  -2   3   1  215.98    8.40
  -2   3   1  206.78    8.30
  -2   3   1  208.98   17.80
   1  -3  -1  499.35   23.90
   1  -3  -1  484.65   17.60
   1  -3  -1  463.55   17.60
   1  -3  -1  455.55   17.50
   1  -3  -1  467.75   17.60
  -1   3   1  471.25   17.60
  -1   3   1  487.95   17.50
  -1   3   1  470.25   17.60
  -1   3   1  475.15   17.60
  -1   3   1  475.45   23.80
   0  -3  -1 9999.00  367.56
   0   3   1 9843.71  367.36
  -1  -3  -1 1107.29   38.80
  -1  -3  -1 1139.59   43.10
  -1  -3  -1  996.70   38.90
  -1  -3  -1  947.81   38.90
  -1  -3  -1 1057.29   38.80
   1   3   1 1081.89   42.70
   1   3   1 1072.99   39.20
   1   3   1 1062.99   38.90
  -2  -3  -1   21.30    1.00
  -2  -3  -1   21.00    1.00
  -2  -3  -1   22.00    4.60
  -2  -3  -1    8.30    4.30
  -2  -3  -1   21.20    0.90
   2   3   1   21.80    1.80
   2   3   1   20.20    1.20
  -3  -3  -1    2.70    0.30
  -3  -3  -1    2.20    0.50
  -3  -3  -1    2.50    1.60
   3   3   1    2.00    0.60
  -4  -3  -1    8.70    1.10
  -4  -3  -1    9.20    0.60
  -4  -3  -1    7.40    0.90
  -4  -3  -1    7.30    4.00
  -4  -3  -1    9.40    0.70
   4   3   1   11.90    2.10
   4   3   1    8.00    1.10
   4   3   1    8.60    1.40
   4   3   1    9.50    1.60
   4   3   1   10.10    1.30
  -5  -3  -1  183.18    8.10
  -5  -3  -1  192.18    7.00
   5   3   1  192.08    7.60
   5   3   1  189.98    7.70
   5   3   1  183.98    7.80
   5   3   1  189.08    8.10
   5   3   1  195.08    7.60
   5   3   1  184.88    7.80
   5   3   1  173.48    7.80
   6   3   1  569.14   23.10
   6   3   1  608.44   23.20
   6   3   1  656.63   23.70
   6   3   1  612.74   23.40
   6   3   1  618.94   23.40
   7   3   1    6.70    1.60
   7   3   1    9.00    1.30
   7   3   1    7.60    1.20
   7   3   1    7.10    1.30
   8   3   1   70.09    3.30
   8   3   1   68.59    3.50
   8   3   1   65.09    3.20
   8  -4  -1   20.10    1.40
   8  -4  -1   15.90    1.50
   8  -4  -1   18.90    1.70
  -8   4   1   15.50    1.60
   7  -4  -1   18.60    2.40
   7  -4  -1   20.30    1.90
   7  -4  -1   21.30    1.90
   7  -4  -1   21.70    2.20
  -7   4   1   21.40    1.60
   6  -4  -1   36.70    1.90
   6  -4  -1   39.20    2.40
   6  -4  -1   37.60    2.50
   6  -4  -1   39.50    2.60
   6  -4  -1   38.50    2.40
  -6   4   1   44.00    3.20
  -6   4   1   37.80    2.40
  -6   4   1   41.50    3.20
  -6   4   1   38.50    2.10
  -6   4   1   39.30    3.40
   5  -4  -1   94.79    4.00
   5  -4  -1   91.09    4.30
   5  -4  -1   90.39    4.30
   5  -4  -1   92.49    4.40
   5  -4  -1   90.99    4.20
   5  -4  -1  100.29    4.30
  -5   4   1   92.29    4.40
  -5   4   1   92.79    4.40
  -5   4   1   92.59    4.00
   4  -4  -1    7.20    0.90
   4  -4  -1    7.70    1.30
   4  -4  -1    7.60    1.20
   4  -4  -1    7.50    1.10
   4  -4  -1    7.00    1.50
   4  -4  -1    7.00    1.20
  -4   4   1    6.80    1.10
  -4   4   1    5.60    1.00
  -4   4   1    7.40    0.90
  -4   4   1    6.30    0.70
   3  -4  -1   -0.40    1.30
   3  -4  -1    0.30    0.60
   3  -4  -1    0.30    0.80
   3  -4  -1    0.40    0.60
   3  -4  -1    0.60    1.00
   3  -4  -1    1.80    1.10
  -3   4   1    0.30    0.60
  -3   4   1    0.90    0.40
  -3   4   1    0.00    0.60
   2  -4  -1  509.95   19.00
   2  -4  -1  485.95   19.00
   2  -4  -1  547.15   18.90
   2  -4  -1  520.15   18.90
   2  -4  -1  502.25   18.80
   2  -4  -1  443.36   31.50
  -2   4   1  527.65   18.80
  -2   4   1  451.85   33.10
  -2   4   1  506.25   18.90
  -2   4   1  517.65   19.00
   1  -4  -1  140.39    5.60
   1  -4  -1  143.09    5.60
   1  -4  -1  164.18    5.60
   1  -4  -1  139.59    5.60
   1  -4  -1  185.88   17.40
  -1   4   1  143.69    5.60
  -1   4   1  127.19   17.60
  -1   4   1  133.39    5.60
  -1   4   1  139.39    5.60
   0  -4  -1   12.90    0.70
   0  -4  -1   11.70    0.80
   0  -4  -1    3.20    8.20
   0  -4  -1   11.00    0.80
   0  -4  -1   13.70    0.90
   0  -4  -1   16.10    1.70
   0   4   1   11.60    0.90
   0   4   1   16.60    9.60
   0   4   1   12.40    0.80
  -1  -4  -1  425.96   15.70
  -1  -4  -1  435.76   15.80
  -1  -4  -1  392.26   22.90
  -1  -4  -1  412.46   15.70
   1   4   1  438.16   16.30
   1   4   1  419.86   15.80
   1   4   1  415.66   23.10
   1   4   1  433.26   15.70
  -2  -4  -1   53.79    2.20
  -2  -4  -1   56.69    2.30
  -2  -4  -1   55.09    2.30
  -2  -4  -1   49.99    8.60
   2   4   1   55.69    3.10
   2   4   1   55.49    2.50
  -3  -4  -1    2.10    0.40
  -3  -4  -1    3.10    0.40
  -3  -4  -1    3.10    0.60
   3   4   1    5.00    2.60
   3   4   1    2.90    0.60
   3   4   1    0.60    1.30
  -4  -4  -1   10.90    0.80
  -4  -4  -1    9.90    1.30
   4   4   1   12.90    2.00
   4   4   1   11.20    1.30
   4   4   1   13.70    2.00
   4   4   1   10.30    1.70
   4   4   1   10.70    1.60
   4   4   1   12.20    1.60
  -5  -4  -1   58.99    2.40
   5   4   1   57.09    3.40
   5   4   1   60.09    3.60
   5   4   1   57.79    3.00
   5   4   1   55.49    3.30
   6   4   1  120.29    5.40
   6   4   1  119.99    5.40
   6   4   1  143.99    6.10
   6   4   1  119.69    5.70
   7   4   1  170.88    7.70
   7   4   1  171.78    7.10
   7   4   1  160.28    7.60
   8   4   1    5.70    2.80
   8   4   1    3.60    1.20
   8   4   1    0.90    1.10
   8  -5  -1  129.59    5.50
   8  -5  -1  157.88    5.80
   8  -5  -1  127.99    5.60
  -8   5   1  151.38    5.60
   7  -5  -1   21.60    2.10
   7  -5  -1   14.60    1.60
   7  -5  -1   15.50    1.60
  -7   5   1   17.60    1.50
  -7   5   1   16.80    1.50
   6  -5  -1   87.79    4.30
   6  -5  -1   91.99    4.20
   6  -5  -1   87.69    3.80
   6  -5  -1   88.49    4.20
  -6   5   1   94.09    4.00
  -6   5   1   82.49    5.40
  -6   5   1   88.19    3.90
  -6   5   1   98.99    4.60
  -6   5   1   88.09    5.40
   5  -5  -1  428.96   16.70
   5  -5  -1  436.16   16.40
   5  -5  -1  439.16   16.70
   5  -5  -1  432.96   16.60
   5  -5  -1  445.96   16.80
  -5   5   1  425.76   16.80
  -5   5   1  426.86   16.80
  -5   5   1  419.66   16.30
  -5   5   1  434.06   16.80
  -5   5   1  439.16   16.40
   4  -5  -1   48.90    2.70
   4  -5  -1   53.89    3.40
   4  -5  -1   47.50    2.70
   4  -5  -1   51.99    2.50
  -4   5   1   46.90    4.30
  -4   5   1   47.50    2.40
  -4   5   1   47.70    2.80
  -4   5   1   48.30    2.20
  -4   5   1   44.70    2.70
   3  -5  -1   12.00    1.30
   3  -5  -1   15.90    1.60
   3  -5  -1   14.70    1.60
   3  -5  -1   13.00    1.60
   3  -5  -1   15.80    1.40
   3  -5  -1   17.80    1.70
  -3   5   1   16.00    1.50
  -3   5   1   17.10    1.50
  -3   5   1   15.80    1.10
  -3   5   1   18.80    2.20
   2  -5  -1   54.29    2.70
   2  -5  -1   55.19    2.50
   2  -5  -1   56.39    2.40
   2  -5  -1   58.09    2.60
   2  -5  -1   56.69    2.60
   2  -5  -1   98.49   33.60
   2  -5  -1   49.10    2.80
   2  -5  -1   53.39    2.50
   2  -5  -1   52.59    2.90
  -2   5   1   55.89    2.60
  -2   5   1   48.80    2.50
  -2   5   1   52.49    2.70
  -2   5   1   56.39    2.30
  -2   5   1   52.39    3.20
   1  -5  -1  863.41   32.40
   1  -5  -1  861.91   32.10
   1  -5  -1  879.61   32.20
   1  -5  -1  866.91   32.30
   1  -5  -1  811.42   32.30
   1  -5  -1 1039.30   53.69
  -1   5   1  882.11   32.30
  -1   5   1  869.71   32.30
  -1   5   1  854.31   32.20
   0  -5  -1  252.77    9.50
   0  -5  -1  253.87    9.30
   0  -5  -1  239.48    9.60
   0  -5  -1  256.77    9.40
   0  -5  -1  243.38    9.60
   0   5   1  243.28    9.40
  -1  -5  -1 1584.74   59.19
  -1  -5  -1 1656.03   59.29
  -1  -5  -1 1596.64   59.19
  -1  -5  -1 1557.64   59.19
  -1  -5  -1 1568.44   59.39
   1   5   1 1706.73   59.89
  -2  -5  -1  153.48    5.70
  -2  -5  -1  155.28    6.10
  -2  -5  -1  143.69    5.80
  -2  -5  -1  157.08    5.90
   2   5   1  145.39    6.80
   2   5   1  152.38    6.00
   2   5   1  137.59    6.50
  -3  -5  -1    1.70    0.40
  -3  -5  -1    1.90    0.50
   3   5   1    1.40    1.00
   3   5   1    3.50    1.10
   3   5   1    0.50    0.70
   3   5   1    3.00    1.10
   3   5   1    1.60    1.30
   3   5   1    1.40    1.00
  -4  -5  -1   31.60    1.60
  -4  -5  -1   30.40    1.40
  -4  -5  -1   27.70    2.00
   4   5   1   27.20    2.00
   4   5   1   24.50    2.40
   4   5   1   29.60    2.40
   4   5   1   25.90    2.50
   4   5   1   30.30    2.20
   4   5   1   32.50    2.10
  -5  -5  -1  181.88    7.60
  -5  -5  -1  173.98    6.80
  -5  -5  -1  182.48    6.90
   5   5   1  177.28    7.80
   5   5   1  185.08    7.40
   5   5   1  165.28    7.40
   5   5   1  170.78    7.40
   5   5   1  189.28    7.70
   7   5   1    9.50    1.60
   7   5   1    7.80    1.20
   7   5   1    8.90    1.80
   8   5   1    4.00    1.80
   8   5   1   -0.30    2.20
   7  -6  -1    2.50    0.80
   7  -6  -1    2.40    0.90
   7  -6  -1    3.40    1.20
  -7   6   1    2.50    1.20
  -7   6   1    2.30    1.10
   6  -6  -1   60.89    3.20
   6  -6  -1   63.99    3.80
   6  -6  -1   57.89    2.80
   6  -6  -1   60.79    3.30
  -6   6   1   62.59    2.90
  -6   6   1   63.49    3.40
  -6   6   1   58.69    3.80
   5  -6  -1   -1.40    1.50
   5  -6  -1    0.20    1.00
   5  -6  -1    3.00    0.90
   5  -6  -1    1.90    0.70
   5  -6  -1    0.40    1.00
  -5   6   1    0.70    0.70
  -5   6   1    1.10    1.90
  -5   6   1    0.90    1.40
  -5   6   1    0.20    2.30
   4  -6  -1   16.80    1.70
   4  -6  -1   20.20    2.00
   4  -6  -1   15.90    1.50
   4  -6  -1   16.30    1.70
  -4   6   1   16.30    1.40
  -4   6   1   21.60    2.60
  -4   6   1   21.10    2.60
  -4   6   1   19.60    2.00
  -4   6   1   17.30    1.40
   3  -6  -1  101.89    4.80
   3  -6  -1  112.69    4.60
   3  -6  -1  112.59    4.70
   3  -6  -1  108.49    4.80
  -3   6   1  113.49    5.30
  -3   6   1  113.79    4.50
  -3   6   1  107.19    4.80
  -3   6   1   93.49    5.20
  -3   6   1  106.89    4.40
  -3   6   1  114.09    5.00
   2  -6  -1   12.10    1.30
   2  -6  -1   10.80    1.20
   2  -6  -1   10.10    1.60
   2  -6  -1    7.30    1.00
   2  -6  -1   10.00    1.50
   2  -6  -1   11.00    1.50
   2  -6  -1   11.00    1.30
   2  -6  -1   12.00    1.70
   2  -6  -1    9.30    1.50
  -2   6   1   10.40    1.50
  -2   6   1   11.40    1.50
  -2   6   1   10.00    1.80
  -2   6   1    8.80    1.20
  -2   6   1    9.60    0.90
  -2   6   1    9.90    1.30
   1  -6  -1   81.79    3.50
   1  -6  -1   81.19    3.60
   1  -6  -1   80.69    4.10
   1  -6  -1   82.19    3.90
   1  -6  -1   82.59    3.40
   1  -6  -1   77.39    3.70
   1  -6  -1   81.09    3.30
  -1   6   1   80.99    4.00
  -1   6   1   78.69    3.70
  -1   6   1   75.29    3.60
  -1   6   1   81.99    3.80
  -1   6   1   78.09    3.30
  -1   6   1   78.59    4.80
  -1   6   1   81.99    3.50
  -1   6   1   78.09    3.40
   0  -6  -1  107.49    4.30
   0  -6  -1   98.39    4.20
   0  -6  -1  102.79    4.00
   0  -6  -1  102.19    4.10
   0  -6  -1  103.69    4.30
   0   6   1   98.69    4.40
   0   6   1   97.89    4.10
   0   6   1   97.69    4.60
   0   6   1   99.19    5.20
   0   6   1   98.49    4.40
  -1  -6  -1    1.10    0.50
  -1  -6  -1    1.40    0.70
  -1  -6  -1    0.00    0.40
  -1  -6  -1    1.30    0.80
  -1  -6  -1   -0.50    0.50
   1   6   1   -0.50    0.70
   1   6   1    0.60    0.90
   1   6   1   -1.30    1.40
   1   6   1   -2.10    2.10
   1   6   1    0.00    1.10
   1   6   1    0.60    0.80
   1   6   1    0.90    1.70
  -2  -6  -1  121.49    4.90
  -2  -6  -1  116.29    4.70
  -2  -6  -1  122.09    5.20
  -2  -6  -1  120.49    4.90
   2   6   1  125.59    5.20
   2   6   1  118.49    4.90
   2   6   1  122.49    5.60
   2   6   1  122.59    5.10
   2   6   1  117.49    5.40
   2   6   1  119.29    5.60
  -3  -6  -1   40.60    2.10
  -3  -6  -1   37.10    2.10
  -3  -6  -1   40.50    1.80
  -3  -6  -1   39.50    2.40
   3   6   1   44.40    2.40
   3   6   1   41.30    2.00
   3   6   1   38.70    3.30
   3   6   1   39.30    2.40
   3   6   1   40.60    2.70
   3   6   1   39.50    2.90
  -4  -6  -1   38.40    2.10
  -4  -6  -1   39.10    1.80
  -4  -6  -1   41.80    2.70
   4   6   1   39.70    2.40
   4   6   1   38.50    3.00
   4   6   1   40.30    2.70
   4   6   1   40.70    2.40
   4   6   1   40.30    2.60
  -5  -6  -1   55.99    4.10
  -5  -6  -1   60.59    3.00
  -5  -6  -1   61.09    2.70
   5   6   1   56.39    3.60
   5   6   1   60.89    3.40
   5   6   1   63.69    3.10
   5   6   1   54.19    3.20
   6   6   1   63.59    3.70
   6   6   1   54.49    3.00
   6   6   1   58.39    3.30
   7   6   1   -0.10    1.00
   7   6   1    0.00    1.20
   7   6   1    0.50    1.40
   7  -7  -1    0.10    1.30
   7  -7  -1    1.70    1.10
   7  -7  -1    1.00    1.10
  -7   7   1    3.10    1.00
   6  -7  -1   22.90    1.40
   6  -7  -1   20.20    2.00
  -6   7   1   23.40    1.80
  -6   7   1   25.80    2.20
  -6   7   1   21.70    2.60
   5  -7  -1   34.30    1.90
   5  -7  -1   30.90    2.10
   5  -7  -1   29.10    2.20
  -5   7   1   33.70    2.10
  -5   7   1   40.30    3.70
  -5   7   1   33.00    2.10
   4  -7  -1   61.19    3.20
   4  -7  -1   55.99    3.20
   4  -7  -1   62.09    3.10
   4  -7  -1   60.29    2.90
  -4   7   1   59.49    3.40
  -4   7   1   54.39    4.00
  -4   7   1   58.49    2.90
  -4   7   1   54.99    5.20
   3  -7  -1   12.70    2.10
   3  -7  -1   12.90    1.80
   3  -7  -1   13.60    1.90
   3  -7  -1   10.70    1.70
   3  -7  -1   12.10    1.40
   3  -7  -1   12.90    1.50
   3  -7  -1    8.70    1.20
  -3   7   1   14.50    2.00
  -3   7   1   15.00    2.50
  -3   7   1   13.70    1.60
  -3   7   1    8.70    1.60
  -3   7   1   12.60    1.30
  -3   7   1    9.70    1.80
   2  -7  -1   97.69    4.50
   2  -7  -1  101.59    4.50
   2  -7  -1   97.69    4.60
   2  -7  -1  102.79    4.40
   2  -7  -1   93.99    4.20
   2  -7  -1  101.19    4.50
  -2   7   1   97.39    4.50
  -2   7   1  101.09    4.60
  -2   7   1  105.69    4.80
  -2   7   1   97.39    4.20
  -2   7   1  101.79    4.60
   1  -7  -1  143.19    5.60
   1  -7  -1  137.99    6.00
   1  -7  -1  140.69    6.10
   1  -7  -1  141.09    6.20
   1  -7  -1  140.99    5.90
   1  -7  -1  141.49    5.70
  -1   7   1  143.69    6.60
  -1   7   1  146.99    6.00
  -1   7   1  142.39    5.90
  -1   7   1  141.99    6.00
   0  -7  -1   48.70    2.70
   0  -7  -1   47.50    2.70
   0  -7  -1   43.80    2.80
   0  -7  -1   49.90    2.30
   0  -7  -1   48.70    2.20
   0  -7  -1   49.00    2.60
   0   7   1   47.20    3.20
   0   7   1   48.50    2.60
   0   7   1   50.89    2.50
   0   7   1   48.70    2.60
   0   7   1   46.60    2.80
  -1  -7  -1    1.20    0.80
  -1  -7  -1    1.00    1.00
  -1  -7  -1    0.10    0.80
  -1  -7  -1    0.40    0.50
  -1  -7  -1    1.10    0.50
   1   7   1   -0.30    0.80
   1   7   1    0.20    0.80
   1   7   1   -0.80    1.50
   1   7   1    0.50    1.00
   1   7   1    1.10    1.30
   1   7   1    0.50    0.70
  -2  -7  -1  105.09    4.50
  -2  -7  -1  102.59    4.10
  -2  -7  -1  104.19    4.60
  -2  -7  -1  102.59    4.30
  -2  -7  -1  103.09    4.70
   2   7   1  105.09    4.90
   2   7   1   90.09    4.40
   2   7   1  106.69    4.60
   2   7   1   99.99    5.00
  -3  -7  -1   40.40    2.20
  -3  -7  -1   43.40    2.40
  -3  -7  -1   42.60    2.80
  -3  -7  -1   44.00    2.60
  -3  -7  -1   40.30    2.10
   3   7   1   41.10    2.40
   3   7   1   44.00    3.00
   3   7   1   41.60    2.10
   3   7   1   41.80    2.50
   3   7   1   40.60    3.20
   3   7   1   41.70    2.70
  -4  -7  -1   39.60    2.00
  -4  -7  -1   36.00    3.30
  -4  -7  -1   41.20    2.50
  -4  -7  -1   41.90    2.80
  -4  -7  -1   37.50    2.20
   4   7   1   42.40    2.60
   4   7   1   41.80    3.00
   4   7   1   39.90    2.40
   4   7   1   38.30    2.70
  -5  -7  -1    4.10    1.20
  -5  -7  -1    2.70    0.80
  -5  -7  -1    3.90    3.20
  -5  -7  -1    0.90    1.50
   5   7   1    2.10    1.40
   5   7   1    1.80    1.00
   5   7   1    1.70    0.90
   5   7   1    0.40    1.30
   6   7   1   35.50    3.10
   6   7   1   30.80    2.30
   6   7   1   34.50    2.70
   7   7   1    1.80    1.80
   7   7   1    2.80    1.10
   7   7   1    2.80    1.40
   6  -8  -1    1.70    0.90
   6  -8  -1    1.90    0.60
  -6   8   1    0.50    1.40
  -6   8   1    4.40    1.60
  -6   8   1    2.10    0.80
   5  -8  -1  154.78    6.40
   5  -8  -1  159.38    6.60
  -5   8   1  153.58    6.40
  -5   8   1  163.98    6.80
   4  -8  -1   49.70    2.80
   4  -8  -1   47.90    2.50
  -4   8   1   50.19    3.00
  -4   8   1   52.99    3.50
  -4   8   1   46.20    2.70
   3  -8  -1   15.10    1.90
   3  -8  -1   13.40    1.70
   3  -8  -1   12.20    1.40
  -3   8   1   13.00    1.70
  -3   8   1   12.40    1.50
  -3   8   1   10.60    2.60
   2  -8  -1  163.58    7.00
   2  -8  -1  176.78    7.30
   2  -8  -1  176.28    7.00
   2  -8  -1  172.18    7.10
   2  -8  -1  161.58    7.50
   2  -8  -1  165.88    7.10
  -2   8   1  179.08    7.40
  -2   8   1  163.58    7.00
  -2   8   1  161.98    7.40
  -2   8   1  179.58    7.10
   1  -8  -1    7.80    2.10
   1  -8  -1    8.20    1.40
   1  -8  -1    8.00    1.40
   1  -8  -1    7.60    1.70
   1  -8  -1    7.80    1.20
   1  -8  -1    9.80    1.50
   1  -8  -1    9.70    1.20
  -1   8   1    8.80    1.30
  -1   8   1    8.70    1.20
  -1   8   1    8.90    2.00
  -1   8   1    6.80    1.50
  -1   8   1   10.50    1.80
   0  -8  -1    7.90    1.70
   0  -8  -1    8.70    1.10
   0  -8  -1   10.20    1.10
   0  -8  -1   11.40    1.40
   0  -8  -1   10.00    1.70
   0  -8  -1    8.90    1.40
   0   8   1   11.70    1.80
   0   8   1   10.40    1.80
   0   8   1    9.90    1.40
   0   8   1   10.10    1.30
  -1  -8  -1   76.79    3.40
  -1  -8  -1   79.09    3.90
  -1  -8  -1   78.39    3.40
  -1  -8  -1   77.69    3.80
  -1  -8  -1   81.39    4.10
  -1  -8  -1   84.09    4.20
   1   8   1   75.39    4.00
   1   8   1   77.29    4.30
   1   8   1   75.89    4.30
   1   8   1   77.09    3.50
   1   8   1   78.09    3.70
  -2  -8  -1   25.60    2.90
  -2  -8  -1   28.60    1.70
  -2  -8  -1   22.00    2.70
  -2  -8  -1   27.40    1.80
  -2  -8  -1   29.60    2.30
   2   8   1   31.00    2.70
   2   8   1   33.50    2.80
   2   8   1   30.90    2.50
   2   8   1   30.20    2.00
   2   8   1   31.00    2.00
   2   8   1   30.60    1.70
  -3  -8  -1    3.10    1.80
  -3  -8  -1    0.90    1.30
  -3  -8  -1    1.20    0.70
  -3  -8  -1    0.40    1.30
  -3  -8  -1    0.40    0.70
   3   8   1    0.90    0.70
   3   8   1    0.50    0.90
   3   8   1    0.30    0.80
   3   8   1   -0.60    1.10
   3   8   1   -1.60    1.40
   3   8   1   -0.90    1.20
  -4  -8  -1   40.00    2.00
  -4  -8  -1   40.90    2.30
  -4  -8  -1   42.40    4.20
  -4  -8  -1   48.90    4.50
  -4  -8  -1   38.00    3.10
   4   8   1   37.20    2.60
   4   8   1   38.70    2.30
   4   8   1   38.40    2.60
   4   8   1   40.90    3.10
  -5  -8  -1   65.19    3.20
  -5  -8  -1   71.99    5.00
   5   8   1   54.19    4.30
   5   8   1   55.99    3.90
   5   8   1   69.49    3.60
   6   8   1    4.00    1.50
   6   8   1    3.50    1.20
   6   8   1    1.50    1.10
   7   8   1   12.80    1.90
   5  -9  -1   46.80    2.40
   5  -9  -1   46.20    2.20
  -5   9   1   43.90    2.30
  -5   9   1   37.00    2.50
   4  -9  -1   -0.20    0.80
   4  -9  -1    0.30    0.90
  -4   9   1   -0.40    1.00
  -4   9   1   -0.30    1.10
  -4   9   1    0.20    1.50
   3  -9  -1   46.80    3.30
   3  -9  -1   48.70    3.60
  -3   9   1   42.10    2.90
  -3   9   1   45.40    3.20
   2  -9  -1    1.00    0.90
   2  -9  -1   -0.60    1.10
   2  -9  -1   -1.70    2.00
   2  -9  -1    3.30    3.70
  -2   9   1   -1.00    1.00
  -2   9   1    1.60    1.30
  -2   9   1    1.10    0.90
  -2   9   1    0.60    1.00
   1  -9  -1    4.60    1.70
   1  -9  -1    4.40    1.00
   1  -9  -1    4.90    1.30
   1  -9  -1    1.90    1.30
   1  -9  -1    5.10    1.20
   1  -9  -1    3.00    1.20
   1  -9  -1    2.70    2.40
  -1   9   1    5.40    1.40
  -1   9   1    4.40    1.00
  -1   9   1    5.40    1.00
   0  -9  -1   18.30    2.50
   0  -9  -1   21.50    2.00
   0  -9  -1   22.40    3.00
   0  -9  -1   16.10    2.50
   0  -9  -1   20.60    1.70
   0   9   1   23.40    1.80
   0   9   1   25.00    1.70
   0   9   1   18.00    2.50
   0   9   1   20.30    2.20
  -1  -9  -1   21.70    2.70
  -1  -9  -1   24.10    2.50
  -1  -9  -1   25.80    2.10
  -1  -9  -1   28.80    3.40
  -1  -9  -1   24.30    2.40
  -1  -9  -1   22.80    1.70
   1   9   1   23.30    1.60
   1   9   1   22.20    3.10
   1   9   1   25.70    2.30
   1   9   1   25.00    1.90
   1   9   1   21.90    2.60
  -2  -9  -1  171.88    6.50
  -2  -9  -1  163.18    7.10
  -2  -9  -1  160.48    6.60
  -2  -9  -1  154.28    7.50
  -2  -9  -1  162.48    6.80
  -2  -9  -1  154.88    7.40
   2   9   1  165.68    7.10
   2   9   1  160.18    6.80
   2   9   1  165.08    7.30
   2   9   1  162.08    7.00
   2   9   1  165.68    6.50
  -3  -9  -1    9.80    1.40
  -3  -9  -1    9.90    1.20
  -3  -9  -1    5.00    2.50
  -3  -9  -1   13.70    4.00
  -3  -9  -1    8.20    2.10
  -3  -9  -1    9.30    2.00
   3   9   1   12.20    1.80
   3   9   1    9.10    2.30
   3   9   1   12.90    2.00
   3   9   1    6.80    1.50
   3   9   1    7.20    1.10
  -4  -9  -1   24.10    1.70
  -4  -9  -1   26.10    1.80
  -4  -9  -1   23.90    2.80
   4   9   1   26.60    3.00
   4   9   1   28.20    2.30
   4   9   1   22.60    2.50
  -5  -9  -1   18.40    1.70
   5   9   1   18.00    2.40
   5   9   1   19.30    2.20
   5   9   1   16.90    2.00
   6   9   1   10.30    1.50
   6   9   1    6.70    1.10
   4 -10  -1  100.39    4.30
   4 -10  -1  112.19    4.50
  -4  10   1  110.69    4.70
  -4  10   1  107.49    4.60
  -4  10   1   89.39    4.80
   3 -10  -1   59.99    2.90
   3 -10  -1   57.39    2.90
  -3  10   1   49.70    3.10
  -3  10   1   56.99    3.10
  -3  10   1   55.09    2.90
   2 -10  -1   -1.00    0.80
   2 -10  -1    0.60    1.20
   2 -10  -1    0.90    1.10
  -2  10   1   -0.20    1.10
  -2  10   1    0.50    0.90
   1 -10  -1   -1.00    1.80
   1 -10  -1    3.50    1.10
   1 -10  -1    3.30    1.20
   1 -10  -1    3.20    2.30
   1 -10  -1    4.50    1.60
  -1  10   1    3.50    1.10
  -1  10   1    3.50    1.60
  -1  10   1    3.00    1.20
   0 -10  -1   -0.50    1.90
   0 -10  -1   -0.10    1.90
   0 -10  -1    0.10    1.40
   0 -10  -1   -0.70    1.00
   0 -10  -1   -0.30    0.90
   0  10   1    0.40    0.90
   0  10   1    0.90    1.70
  -1 -10  -1    2.40    0.80
  -1 -10  -1    0.40    1.10
  -1 -10  -1   -2.10    1.90
  -1 -10  -1    3.20    1.40
   1  10   1    3.70    2.80
   1  10   1    4.90    2.00
  -2 -10  -1   42.20    2.30
  -2 -10  -1   41.40    2.40
  -2 -10  -1   45.10    3.70
  -2 -10  -1   42.30    2.80
   2  10   1   41.30    3.20
   2  10   1   45.10    3.10
   2  10   1   42.20    2.20
   2  10   1   43.30    3.50
  -3 -10  -1    1.70    0.80
  -3 -10  -1   -0.10    0.90
  -3 -10  -1    4.70    2.30
   3  10   1    1.70    1.30
   3  10   1    0.40    1.60
   3  10   1    1.70    1.20
   3  10   1   -0.90    1.30
  -4 -10  -1   23.80    1.80
  -4 -10  -1   24.20    1.80
   4  10   1   27.00    2.30
   4  10   1   24.60    2.20
   4  10   1   27.10    2.50
  -5 -10  -1   23.40    2.60
  -5 -10  -1   26.40    1.90
   5  10   1   28.30    2.20
   5  10   1   25.50    2.20
   3 -11  -1    2.10    0.80
   3 -11  -1    1.00    0.80
  -3  11   1    1.70    0.90
  -3  11   1    1.80    1.00
   2 -11  -1   -0.40    0.70
   2 -11  -1   -0.20    1.50
  -2  11   1    0.40    0.70
  -2  11   1    1.60    1.10
   1 -11  -1   25.70    1.80
   1 -11  -1   27.80    2.30
  -1  11   1   24.10    1.60
  -1  11   1   22.60    2.10
   0 -11  -1    2.00    0.90
   0 -11  -1    0.10    1.30
   0 -11  -1    0.50    1.00
   0  11   1    0.20    1.00
   0  11   1    0.60    0.70
  -1 -11  -1   30.00    2.60
  -1 -11  -1   35.60    2.30
  -1 -11  -1   38.90    2.40
  -1 -11  -1   34.50    2.20
   1  11   1   34.70    1.80
   1  11   1   34.80    2.40
  -2 -11  -1   -0.40    1.30
  -2 -11  -1    0.80    1.00
  -2 -11  -1   -1.00    2.30
  -2 -11  -1    1.00    0.80
   2  11   1    1.00    1.00
   2  11   1    1.10    0.60
   2  11   1    0.10    1.30
  -3 -11  -1    1.10    1.10
  -3 -11  -1    0.00    0.80
   3  11   1    0.20    1.00
   3  11   1    4.20    2.70
   3  11   1    0.10    0.90
  -4 -11  -1   -0.20    0.80
  -4 -11  -1   -0.40    1.80
   4  11   1    0.20    0.90
   4  11   1   -1.50    1.10
   0 -12  -1    1.30    1.10
   0  12   1   -0.20    1.10
   3  11  -2    0.90    1.10
  -3 -11   2    2.00    1.50
  -3 -11   2   -0.30    0.80
   2  11  -2    1.10    0.90
   2  11  -2    0.10    1.10
  -2 -11   2    0.30    1.00
  -2 -11   2    1.00    0.90
   1  11  -2    1.30    0.90
   1  11  -2    0.60    0.50
   1  11  -2    0.90    0.90
  -1 -11   2    1.50    1.00
  -1 -11   2   -0.70    1.00
   0  11  -2    7.80    1.00
   0  11  -2    8.30    1.30
   0 -11   2    6.10    1.10
  -1  11  -2   12.20    1.60
  -1  11  -2   10.40    1.00
   1 -11   2   12.10    1.70
   1 -11   2    6.80    1.30
  -2  11  -2    5.20    1.00
  -2  11  -2    3.70    0.80
   2 -11   2    1.70    1.30
   2 -11   2    4.90    0.90
   4  10  -2    1.30    1.00
   4  10  -2    1.60    1.10
   4  10  -2    1.00    1.10
  -4 -10   2    0.90    1.40
  -4 -10   2    0.40    0.90
   3  10  -2    0.90    1.10
   3  10  -2    1.90    1.30
   3  10  -2    0.70    1.20
   3  10  -2   -1.30    1.40
  -3 -10   2    0.00    0.80
  -3 -10   2    0.30    1.10
  -3 -10   2    0.80    0.90
   2  10  -2    6.30    1.30
   2  10  -2    4.60    1.30
   2  10  -2    5.30    0.70
   2  10  -2    8.30    1.90
  -2 -10   2    5.60    0.90
  -2 -10   2    8.40    1.10
  -2 -10   2    8.20    3.80
  -2 -10   2    8.10    1.30
   1  10  -2    5.90    1.40
   1  10  -2    4.90    0.90
  -1 -10   2    8.50    2.20
  -1 -10   2    3.20    0.90
  -1 -10   2    6.10    1.20
  -1 -10   2    6.40    1.30
   0  10  -2    5.50    1.00
   0 -10   2    4.00    1.10
   0 -10   2    6.20    1.10
   0 -10   2    4.70    1.30
   0 -10   2    4.90    2.10
   0 -10   2    4.80    1.70
  -1  10  -2    8.10    1.50
  -1  10  -2    5.60    1.00
   1 -10   2    6.60    1.20
   1 -10   2    4.90    1.10
   1 -10   2    0.70    2.50
  -2  10  -2    0.20    1.30
  -2  10  -2    2.90    0.90
  -2  10  -2    3.80    1.20
   2 -10   2    3.40    1.00
   2 -10   2    5.70    1.30
   2 -10   2    3.90    1.20
  -3  10  -2    2.10    1.30
  -3  10  -2    0.50    1.10
  -3  10  -2    0.30    0.90
   3 -10   2    1.70    0.90
   3 -10   2    0.50    0.80
   3 -10   2    1.20    1.60
  -4  10  -2    1.30    1.10
  -4  10  -2    1.00    1.30
  -4  10  -2   -1.80    1.00
   4 -10   2    0.40    0.80
   4 -10   2    0.00    0.80
   5   9  -2    5.10    1.20
   5   9  -2    6.30    1.20
   5   9  -2    7.30    1.50
  -5  -9   2    4.90    1.40
  -5  -9   2    4.80    1.10
   4   9  -2    1.60    1.20
   4   9  -2    1.80    1.50
   4   9  -2    2.20    1.30
  -4  -9   2    0.60    0.90
  -4  -9   2    1.60    0.90
  -4  -9   2    2.80    1.30
   3   9  -2    1.00    1.50
   3   9  -2   -0.10    1.70
   3   9  -2   -0.80    1.40
   3   9  -2   -2.10    1.90
  -3  -9   2    2.20    2.20
  -3  -9   2   -0.10    0.80
  -3  -9   2    0.30    0.80
   2   9  -2    5.30    0.80
   2   9  -2    7.30    1.60
   2   9  -2    7.50    1.50
   2   9  -2    6.60    1.50
  -2  -9   2    6.40    1.00
  -2  -9   2    7.30    1.10
  -2  -9   2    4.10    1.90
   1   9  -2    0.20    1.10
   1   9  -2    0.00    1.20
   1   9  -2    2.70    1.70
   1   9  -2    1.40    0.70
  -1  -9   2    0.10    0.80
  -1  -9   2    0.20    1.00
  -1  -9   2    0.10    1.20
  -1  -9   2   -1.60    2.10
  -1  -9   2    2.10    0.90
  -1  -9   2    1.50    2.20
  -1  -9   2    0.10    2.60
   0   9  -2    4.50    1.30
   0   9  -2    4.30    0.90
   0  -9   2    4.00    1.00
   0  -9   2    4.90    1.20
   0  -9   2    4.90    2.40
   0  -9   2    5.10    1.00
   0  -9   2   -1.10    3.20
   0  -9   2    7.20    1.30
  -1   9  -2   32.40    2.00
  -1   9  -2   34.40    2.60
   1  -9   2   33.60    2.30
   1  -9   2   32.70    2.90
   1  -9   2   33.00    2.30
   1  -9   2   29.90    2.80
   1  -9   2   33.20    2.30
   1  -9   2   31.20    3.70
  -2   9  -2   10.20    1.50
  -2   9  -2   12.50    1.80
  -2   9  -2    6.30    2.20
   2  -9   2    9.60    1.40
   2  -9   2    7.40    2.30
   2  -9   2    8.70    2.40
   2  -9   2    9.30    1.70
  -3   9  -2   -1.30    1.00
  -3   9  -2    1.40    1.30
  -3   9  -2    1.20    1.10
   3  -9   2    0.70    1.10
   3  -9   2    1.70    1.00
   3  -9   2    0.20    0.90
  -4   9  -2    7.30    1.40
  -4   9  -2    8.70    1.30
  -4   9  -2   10.00    1.50
   4  -9   2   10.10    1.20
   4  -9   2    9.20    1.20
  -5   9  -2    0.90    0.90
   5  -9   2    1.20    0.80
   5  -9   2    0.60    0.60
   6   8  -2    1.40    1.30
   6   8  -2    1.30    1.10
   6   8  -2    1.20    1.40
   5   8  -2    3.00    1.60
   5   8  -2    2.30    1.30
   5   8  -2    2.40    1.20
  -5  -8   2    2.60    1.10
  -5  -8   2    4.30    1.00
   4   8  -2    5.50    1.20
   4   8  -2    5.50    1.30
   4   8  -2    5.70    1.50
  -4  -8   2    5.00    0.90
  -4  -8   2    8.10    2.40
  -4  -8   2    3.90    1.00
   3   8  -2    0.70    1.00
   3   8  -2    0.60    1.10
   3   8  -2    0.80    1.30
   3   8  -2    0.20    1.20
   3   8  -2   -0.70    0.60
  -3  -8   2    0.30    0.70
  -3  -8   2    0.50    1.00
  -3  -8   2    2.30    1.60
  -3  -8   2    1.30    2.20
  -3  -8   2   -1.00    1.60
   2   8  -2    1.30    1.10
   2   8  -2   -0.20    1.30
   2   8  -2    3.30    1.30
   2   8  -2    2.30    0.70
  -2  -8   2    1.10    0.70
  -2  -8   2    2.10    1.60
  -2  -8   2    1.70    1.80
  -2  -8   2    0.60    0.70
  -2  -8   2    0.70    1.30
   1   8  -2   49.40    3.30
   1   8  -2   44.70    2.90
   1   8  -2   45.60    3.30
   1   8  -2   48.30    2.70
   1   8  -2   46.40    2.40
  -1  -8   2   45.70    3.20
  -1  -8   2   48.20    3.10
  -1  -8   2   44.90    2.40
  -1  -8   2   46.40    2.40
  -1  -8   2   47.20    2.90
  -1  -8   2   45.70    3.20
   0   8  -2    6.00    1.50
   0   8  -2    7.10    1.00
   0   8  -2    5.60    1.60
   0   8  -2    5.00    1.30
   0   8  -2    8.20    1.20
   0  -8   2    6.10    1.40
   0  -8   2    4.90    1.00
   0  -8   2    6.10    1.20
   0  -8   2    7.20    1.00
   0  -8   2   10.40    1.80
   0  -8   2    4.20    0.80
   0  -8   2    3.80    2.10
  -1   8  -2   18.50    2.00
  -1   8  -2   20.30    1.60
  -1   8  -2   16.20    1.80
  -1   8  -2   18.00    2.00
  -1   8  -2   26.20    3.10
   1  -8   2   18.10    2.10
   1  -8   2   20.90    1.70
   1  -8   2   20.50    1.70
   1  -8   2   19.40    2.20
   1  -8   2   20.50    1.90
   1  -8   2   20.00    1.50
   1  -8   2   17.70    2.90
   1  -8   2   21.60    2.80
  -2   8  -2    6.60    2.40
  -2   8  -2    6.10    1.30
  -2   8  -2    5.30    1.10
  -2   8  -2    5.40    1.20
   2  -8   2    7.10    1.70
   2  -8   2    6.30    1.10
   2  -8   2    6.40    1.20
   2  -8   2    6.50    2.20
  -3   8  -2    0.40    1.10
  -3   8  -2   -0.40    0.90
  -3   8  -2    3.30    2.70
  -3   8  -2   -1.40    1.00
   3  -8   2    1.30    0.90
   3  -8   2   -3.30    3.20
   3  -8   2   -0.30    0.80
   3  -8   2    1.70    2.00
   3  -8   2    0.60    1.10
  -4   8  -2    6.20    1.60
  -4   8  -2    7.40    1.40
  -4   8  -2    4.70    1.60
   4  -8   2    5.70    1.20
   4  -8   2    5.20    1.30
  -5   8  -2   16.60    1.60
  -5   8  -2   18.90    2.30
   5  -8   2   14.30    1.30
   5  -8   2   17.20    1.80
  -6   8  -2    0.90    0.70
   6  -8   2    0.60    0.70
   6  -8   2    0.10    0.70
   6  -8   2    0.30    0.50
   7   7  -2   -1.00    1.40
   7   7  -2   -1.50    1.80
   6   7  -2    1.20    1.40
   6   7  -2    1.40    1.20
   6   7  -2   -0.70    1.20
   5   7  -2    8.10    1.40
   5   7  -2    9.30    1.50
  -5  -7   2   12.20    1.40
   4   7  -2    1.30    1.20
   4   7  -2    0.00    1.10
   4   7  -2   -0.30    1.40
   4   7  -2    1.50    1.20
   4   7  -2   -0.30    1.00
  -4  -7   2   -2.00    1.60
  -4  -7   2    0.40    2.40
  -4  -7   2    0.30    1.30
  -4  -7   2    0.10    0.60
   3   7  -2   11.60    1.10
   3   7  -2   14.90    1.70
   3   7  -2   10.60    2.00
   3   7  -2   13.40    2.00
   3   7  -2   14.70    2.40
   3   7  -2   12.10    1.80
  -3  -7   2   11.60    1.60
  -3  -7   2   10.90    1.30
  -3  -7   2   14.30    1.80
  -3  -7   2   11.90    1.10
   2   7  -2    0.60    1.20
   2   7  -2    0.80    0.80
   2   7  -2   -0.30    0.60
   2   7  -2    1.60    1.40
   2   7  -2    1.50    1.10
  -2  -7   2   -0.70    0.60
  -2  -7   2    2.00    1.30
  -2  -7   2   -0.70    0.90
  -2  -7   2    2.40    1.00
  -2  -7   2    0.80    0.60
   1   7  -2   19.20    2.20
   1   7  -2   19.10    2.00
   1   7  -2   16.50    1.60
   1   7  -2   19.20    1.40
  -1  -7   2   18.00    1.70
  -1  -7   2   18.90    1.40
  -1  -7   2   19.40    1.20
  -1  -7   2   19.30    1.90
  -1  -7   2   18.90    1.90
  -1  -7   2   21.50    2.50
   0   7  -2   -1.50    1.20
   0   7  -2   -0.70    0.70
   0   7  -2    0.50    1.30
   0   7  -2    0.00    0.90
   0   7  -2    0.80    1.10
   0   7  -2   -0.30    0.80
   0  -7   2    0.90    1.00
   0  -7   2    0.00    2.10
   0  -7   2   -0.70    0.50
   0  -7   2   -2.00    0.80
   0  -7   2   -0.90    1.10
   0  -7   2    0.00    0.50
  -1   7  -2   10.00    1.70
  -1   7  -2    5.60    1.40
  -1   7  -2   10.20    1.60
  -1   7  -2   11.50    1.40
  -1   7  -2    9.50    1.50
   1  -7   2   10.70    1.10
   1  -7   2    7.30    1.40
   1  -7   2    9.30    1.60
   1  -7   2    7.60    1.20
   1  -7   2    5.30    1.60
   1  -7   2    7.20    1.30
   1  -7   2    8.00    1.20
   1  -7   2    8.30    1.00
  -2   7  -2   23.30    2.30
  -2   7  -2   21.20    1.80
  -2   7  -2   20.40    2.10
  -2   7  -2   21.40    1.90
   2  -7   2   21.90    1.60
   2  -7   2   19.50    2.30
   2  -7   2   23.80    1.80
   2  -7   2   19.20    1.90
   2  -7   2   22.40    2.00
   2  -7   2   25.80    2.10
  -3   7  -2   13.80    1.60
  -3   7  -2   14.90    2.10
  -3   7  -2   14.30    2.00
  -3   7  -2   17.10    1.90
   3  -7   2   19.70    2.20
   3  -7   2   18.50    2.50
   3  -7   2   16.00    1.50
   3  -7   2   15.90    1.60
   3  -7   2   15.40    1.70
  -4   7  -2    1.70    1.10
  -4   7  -2    1.80    1.30
  -4   7  -2    1.60    1.10
  -4   7  -2    0.30    2.20
   4  -7   2    2.10    0.90
   4  -7   2    1.80    1.20
   4  -7   2    2.20    0.80
  -5   7  -2   -0.20    1.60
  -5   7  -2   -0.90    0.90
   5  -7   2    0.10    1.20
   5  -7   2    1.40    1.30
  -6   7  -2   -0.70    3.20
  -6   7  -2    6.50    1.80
  -6   7  -2    4.20    1.00
   6  -7   2    4.00    0.90
   6  -7   2    2.70    0.90
   6  -7   2    2.80    0.70
   7   6  -2   -0.30    1.50
   7   6  -2   -0.50    1.10
   7   6  -2    1.90    1.70
   6   6  -2    3.10    1.80
   6   6  -2    0.60    1.50
   5   6  -2   42.90    3.60
   5   6  -2   44.50    2.80
   5   6  -2   41.30    3.20
   5   6  -2   42.70    2.90
  -5  -6   2   40.30    2.70
  -5  -6   2   48.10    2.20
   4   6  -2   70.59    3.70
   4   6  -2   76.19    4.10
   4   6  -2   77.59    4.10
   4   6  -2   80.59    3.90
   4   6  -2   77.89    4.20
   4   6  -2   79.69    4.00
  -4  -6   2   74.09    4.10
  -4  -6   2   72.29    3.50
  -4  -6   2   76.89    3.30
  -4  -6   2   79.49    3.90
  -4  -6   2   81.39    3.80
   3   6  -2   14.60    1.90
   3   6  -2   14.10    1.70
   3   6  -2   13.40    2.20
   3   6  -2   12.70    1.20
   3   6  -2   10.30    1.70
   3   6  -2   10.70    1.70
  -3  -6   2   12.10    1.30
  -3  -6   2   11.80    0.90
  -3  -6   2   10.00    1.30
  -3  -6   2   12.00    1.60
  -3  -6   2    9.70    1.30
   2   6  -2  255.57   10.20
   2   6  -2  246.18   10.40
   2   6  -2  260.47   10.00
   2   6  -2  247.78   10.00
   2   6  -2  262.57    9.70
   2   6  -2  249.38    9.90
   2   6  -2  247.08   10.10
  -2  -6   2  242.88    9.60
  -2  -6   2  259.47    9.80
  -2  -6   2  246.48    9.70
  -2  -6   2  260.07    9.90
  -2  -6   2  251.77   10.00
   1   6  -2   48.00    2.90
   1   6  -2   49.40    3.20
   1   6  -2   47.60    2.60
   1   6  -2   49.70    2.50
   1   6  -2   49.60    2.50
   1   6  -2   43.70    3.20
  -1  -6   2   46.60    2.30
  -1  -6   2   45.80    2.60
  -1  -6   2   50.89    2.20
  -1  -6   2   49.50    3.40
  -1  -6   2   51.79    2.60
  -1  -6   2   52.49    2.60
   0   6  -2    5.00    1.50
   0   6  -2    5.30    1.10
   0   6  -2    4.20    2.60
   0   6  -2    3.20    1.50
   0   6  -2    3.40    1.20
   0   6  -2    3.50    0.90
   0   6  -2    5.20    1.00
   0  -6   2    5.40    1.00
   0  -6   2    4.80    1.00
   0  -6   2    4.50    0.60
   0  -6   2    3.90    0.70
   0  -6   2    5.00    0.90
   0  -6   2    4.70    1.40
  -1   6  -2  142.39    6.20
  -1   6  -2  142.59    6.40
  -1   6  -2  143.29    6.10
  -1   6  -2  151.58    6.10
  -1   6  -2  151.38    6.00
   1  -6   2  146.49    6.10
   1  -6   2  143.39    6.30
   1  -6   2  144.19    6.00
   1  -6   2  143.49    6.10
   1  -6   2  146.39    6.20
   1  -6   2  149.59    5.80
   1  -6   2  150.58    5.80
   1  -6   2  151.48    6.10
  -2   6  -2  273.57   10.80
  -2   6  -2  271.87   10.40
  -2   6  -2  267.97   10.30
  -2   6  -2  263.47   10.80
  -2   6  -2  270.67   10.70
  -2   6  -2  272.67   10.90
   2  -6   2  282.37   10.70
   2  -6   2  282.77   10.70
   2  -6   2  280.77   11.00
   2  -6   2  274.07   10.60
   2  -6   2  251.67   10.30
   2  -6   2  267.77   10.40
   2  -6   2  270.57   10.60
   2  -6   2  269.97   10.70
  -3   6  -2   15.80    1.30
  -3   6  -2   14.90    1.90
  -3   6  -2   16.20    1.40
  -3   6  -2   17.80    2.10
  -3   6  -2   16.50    2.10
   3  -6   2   18.10    2.00
   3  -6   2   14.20    2.10
   3  -6   2   17.50    1.90
   3  -6   2   19.00    1.70
   3  -6   2   16.60    1.50
   3  -6   2   15.30    1.50
  -4   6  -2   81.59    4.90
  -4   6  -2   89.39    3.90
  -4   6  -2   86.19    4.50
  -4   6  -2   87.89    4.60
  -4   6  -2   91.59    3.90
   4  -6   2   87.69    4.00
   4  -6   2   94.29    4.50
   4  -6   2   90.29    4.20
   4  -6   2   93.39    4.10
   4  -6   2   90.09    4.10
  -5   6  -2   -1.60    2.10
  -5   6  -2    1.40    1.50
  -5   6  -2    2.50    0.90
  -5   6  -2    3.20    1.00
  -5   6  -2    3.10    3.00
   5  -6   2    3.40    0.80
   5  -6   2    2.30    1.00
   5  -6   2    3.60    1.20
  -6   6  -2   -1.10    1.20
  -6   6  -2    0.80    0.90
   6  -6   2    0.40    1.30
   6  -6   2   -0.10    0.60
   6  -6   2   -0.60    1.80
   6  -6   2   -0.70    0.90
  -7   6  -2    4.10    1.00
  -7   6  -2    3.60    0.80
   7  -6   2    3.90    0.90
   7  -6   2    5.80    1.60
   7  -6   2    4.30    0.80
   7   5  -2    0.90    1.90
   7   5  -2    1.80    1.40
   7   5  -2    0.80    1.30
   6   5  -2    4.70    1.60
   6   5  -2    7.50    1.40
   6   5  -2    8.30    1.30
   5   5  -2    7.10    1.30
   5   5  -2    7.50    1.30
   5   5  -2    5.00    1.50
  -5  -5   2    4.70    0.90
  -5  -5   2    5.90    2.20
   4   5  -2    3.10    1.10
   4   5  -2    4.50    1.50
   4   5  -2    2.90    1.00
   4   5  -2    3.20    1.30
   4   5  -2    2.60    1.40
   4   5  -2    3.00    1.00
  -4  -5   2    3.80    1.20
  -4  -5   2    3.60    0.70
  -4  -5   2    3.20    1.30
  -4  -5   2    4.00    0.50
   3   5  -2   22.50    2.40
   3   5  -2   20.00    1.60
   3   5  -2   23.10    1.90
   3   5  -2   21.70    2.20
   3   5  -2   27.80    2.40
   3   5  -2   25.10    1.70
   3   5  -2   26.80    2.10
  -3  -5   2   24.40    1.40
  -3  -5   2   24.90    1.20
  -3  -5   2   25.50    1.80
   2   5  -2  210.88    9.00
   2   5  -2  223.68    8.70
   2   5  -2  218.28    9.10
   2   5  -2  226.38    8.60
   2   5  -2  219.08    9.20
   2   5  -2  224.88    8.80
  -2  -5   2  219.48    8.40
  -2  -5   2  219.98    8.70
  -2  -5   2  218.38    8.50
  -2  -5   2  225.28    8.70
  -2  -5   2  230.48    8.60
   1   5  -2   76.19    4.20
   1   5  -2   74.79    3.40
   1   5  -2   73.39    3.80
   1   5  -2   77.09    3.30
   1   5  -2   75.09    3.50
   1   5  -2   81.09    3.30
  -1  -5   2   74.89    3.20
  -1  -5   2   79.39    3.10
  -1  -5   2   75.69    3.40
  -1  -5   2   77.69    3.30
  -1  -5   2   76.69    3.30
   0   5  -2   -0.10    1.30
   0   5  -2    1.50    0.60
   0   5  -2    0.20    0.60
   0  -5   2    1.50    0.70
   0  -5   2    0.80    0.50
   0  -5   2    0.90    0.40
   0  -5   2    0.70    0.50
   0  -5   2    0.70    0.60
  -1   5  -2    4.90    0.90
  -1   5  -2    2.20    1.40
  -1   5  -2    3.50    1.90
  -1   5  -2    6.50    1.60
  -1   5  -2    5.00    0.80
  -1   5  -2    6.10    1.40
  -1   5  -2    5.00    0.80
   1  -5   2    5.00    1.00
   1  -5   2    4.70    0.80
   1  -5   2    6.30    0.90
   1  -5   2    6.80    0.70
   1  -5   2    6.50    0.90
  -2   5  -2  213.58    8.90
  -2   5  -2  215.08    8.70
  -2   5  -2  193.48   11.60
  -2   5  -2  234.38    8.40
  -2   5  -2  215.68    9.00
  -2   5  -2  217.28    8.70
  -2   5  -2  225.88    8.50
   2  -5   2  215.48    8.70
   2  -5   2  217.68    8.80
   2  -5   2  233.48    8.70
   2  -5   2  223.38    8.80
   2  -5   2  213.88    8.40
   2  -5   2  225.18    8.40
   2  -5   2  225.68    8.60
   2  -5   2  225.88    8.70
  -3   5  -2    1.60    0.60
  -3   5  -2    1.30    1.50
  -3   5  -2    2.30    0.90
  -3   5  -2    3.40    0.60
  -3   5  -2    2.90    1.10
   3  -5   2    2.10    0.70
   3  -5   2    2.10    0.90
   3  -5   2    2.10    1.10
   3  -5   2    2.70    1.10
   3  -5   2    3.00    0.80
   3  -5   2    2.30    1.00
  -4   5  -2   30.50    2.40
  -4   5  -2   30.80    2.30
  -4   5  -2   29.80    2.90
   4  -5   2   28.00    2.00
   4  -5   2   28.90    1.90
   4  -5   2   23.90    2.40
   4  -5   2   26.50    2.00
   4  -5   2   26.40    1.80
   4  -5   2   26.20    2.20
  -5   5  -2  121.79    5.10
  -5   5  -2  115.19    5.80
  -5   5  -2  123.69    5.20
  -5   5  -2  125.09    6.00
  -5   5  -2  121.19    5.80
   5  -5   2  126.69    5.40
   5  -5   2  128.29    5.50
   5  -5   2  122.49    5.70
   5  -5   2  128.89    5.20
  -6   5  -2   -0.10    0.80
  -6   5  -2    0.10    0.90
   6  -5   2    0.40    2.20
   6  -5   2   -0.40    0.60
   6  -5   2   -0.40    1.10
   6  -5   2   -1.00    0.90
  -7   5  -2    8.80    1.40
  -7   5  -2    7.30    1.20
   7  -5   2    6.70    1.10
   7  -5   2    7.00    1.20
   7  -5   2    5.90    1.30
   7  -5   2    6.80    1.10
   7   4  -2    1.40    1.40
   7   4  -2    2.60    1.40
   7   4  -2   -2.50    1.90
   6   4  -2    1.50    1.80
   6   4  -2    1.80    1.20
   6   4  -2   -1.50    1.20
   6   4  -2    1.00    1.20
   6   4  -2    4.40    1.60
   5   4  -2    0.40    1.30
   5   4  -2    0.60    1.10
   5   4  -2   -0.10    1.00
   5   4  -2   -1.10    1.40
   5   4  -2    1.50    1.10
  -5  -4   2    0.80    0.60
   4   4  -2  398.86   15.70
   4   4  -2  406.36   15.30
   4   4  -2  374.36   15.20
   4   4  -2  405.46   15.50
   4   4  -2  401.16   15.30
  -4  -4   2  376.66   14.90
  -4  -4   2  408.96   15.20
  -4  -4   2  406.76   14.80
   3   4  -2    0.50    1.40
   3   4  -2    0.40    0.60
   3   4  -2    1.90    1.20
   3   4  -2    1.00    1.10
  -3  -4   2    1.00    0.70
  -3  -4   2    2.00    0.40
  -3  -4   2    0.50    0.40
   2   4  -2  436.26   15.90
  -2  -4   2  408.26   15.60
  -2  -4   2  420.66   15.90
  -2  -4   2  422.96   15.70
   1   4  -2    7.10    0.80
   1   4  -2   11.00   10.50
   1   4  -2    7.20    0.70
  -1  -4   2    7.10    1.10
  -1  -4   2    6.30    0.60
  -1  -4   2    7.40    0.70
  -1  -4   2    0.40    9.00
   0   4  -2   13.90   11.80
   0   4  -2    9.00    0.70
   0   4  -2    8.20    0.70
   0   4  -2    6.50    0.80
   0  -4   2    8.10    0.60
   0  -4   2    8.10    0.90
   0  -4   2    7.40    0.80
   0  -4   2    8.60    0.80
   0  -4   2    7.50    9.60
   0  -4   2    8.30    0.80
  -1   4  -2   14.80    0.90
  -1   4  -2   13.10    1.00
  -1   4  -2   14.80    1.00
  -1   4  -2   11.20   13.30
  -1   4  -2   11.10    1.10
   1  -4   2   12.40    1.00
   1  -4   2   11.90    1.00
   1  -4   2   12.10    0.80
   1  -4   2   13.50    1.00
   1  -4   2   13.10    1.00
   1  -4   2   19.30   12.90
  -2   4  -2  368.36   13.80
  -2   4  -2  379.66   14.00
  -2   4  -2  332.07   34.20
  -2   4  -2  361.26   14.70
  -2   4  -2  384.96   14.00
   2  -4   2  365.46   33.40
   2  -4   2  361.16   13.70
   2  -4   2  368.96   13.90
   2  -4   2  342.07   13.80
   2  -4   2  374.66   14.00
   2  -4   2  376.26   14.00
   2  -4   2  380.16   14.00
  -3   4  -2    6.40    0.90
  -3   4  -2    4.70    0.90
  -3   4  -2    6.70    0.90
  -3   4  -2    2.50    3.90
  -3   4  -2    4.60    2.10
   3  -4   2    3.80    0.80
   3  -4   2    6.10    1.20
   3  -4   2    6.90    1.00
   3  -4   2    3.60    1.00
   3  -4   2    5.40    0.90
   3  -4   2    5.90    0.90
  -4   4  -2   37.90    2.40
  -4   4  -2   41.00    2.30
  -4   4  -2   39.90    3.50
  -4   4  -2   38.70    1.90
  -4   4  -2   40.60    2.00
   4  -4   2   38.50    2.20
   4  -4   2   39.70    2.70
   4  -4   2   37.40    2.40
   4  -4   2   35.00    2.50
   4  -4   2   37.50    2.30
   4  -4   2   41.00    2.40
   4  -4   2   37.60    2.10
   4  -4   2   40.20    2.60
  -5   4  -2   44.50    2.30
  -5   4  -2   45.80    3.00
  -5   4  -2   44.30    3.00
   5  -4   2   44.80    2.80
   5  -4   2   49.90    2.40
   5  -4   2   48.10    2.70
   5  -4   2   49.40    2.80
  -6   4  -2    8.50    1.10
  -6   4  -2    7.90    1.20
  -6   4  -2    3.30    2.20
  -6   4  -2    4.90    2.00
   6  -4   2    7.10    1.00
   6  -4   2    8.20    1.40
   6  -4   2    8.00    1.20
   6  -4   2    7.30    1.10
  -7   4  -2   10.00    1.80
  -7   4  -2   10.80    1.40
   7  -4   2   15.00    1.90
   7  -4   2    9.60    1.50
   7  -4   2   10.90    1.50
   7  -4   2   11.90    1.50
  -8   4  -2    9.30    1.40
  -8   4  -2    5.30    1.20
   8  -4   2    7.50    1.10
   8  -4   2    4.10    0.80
   8  -4   2    6.00    1.10
   8   3  -2    0.90    1.70
   7   3  -2   -2.30    1.30
   7   3  -2   -1.40    2.00
   7   3  -2    0.00    1.40
   7   3  -2    1.20    1.90
   6   3  -2    0.30    1.20
   6   3  -2    3.40    1.10
   6   3  -2    1.20    1.20
   6   3  -2    0.10    1.20
   6   3  -2    2.80    1.60
   6   3  -2    3.40    1.40
   6   3  -2   -1.80    1.80
   5   3  -2    2.50    1.30
   5   3  -2    1.80    0.90
   5   3  -2    0.40    1.20
   5   3  -2    0.30    1.60
   5   3  -2    0.40    1.30
  -5  -3   2    0.30    0.40
   4   3  -2  199.38    8.30
   4   3  -2  192.98    8.10
   4   3  -2  208.78    8.00
   4   3  -2  191.78    8.60
  -4  -3   2  202.78    7.50
  -4  -3   2  201.68    7.80
  -4  -3   2  195.48   10.90
   3   3  -2  789.02   29.20
  -3  -3   2  771.82   28.90
  -3  -3   2  756.32   28.80
  -3  -3   2  816.92   29.10
   2   3  -2   19.40    5.80
   2   3  -2   30.60    1.60
  -2  -3   2   42.20    6.40
  -2  -3   2   29.30    1.30
  -2  -3   2   31.30    1.50
  -2  -3   2   30.30    1.30
  -2  -3   2   29.10    1.50
   1   3  -2  284.47   10.50
   1   3  -2  293.57   10.50
   1   3  -2  265.67   15.90
  -1  -3   2  268.37   15.80
  -1  -3   2  281.87   10.50
  -1  -3   2  278.77   10.40
  -1  -3   2  278.17   10.50
  -1  -3   2  272.47   10.40
   0   3  -2   28.30    1.30
   0   3  -2   28.80    1.30
   0   3  -2   21.80    7.30
   0   3  -2   27.80    1.30
   0  -3   2   28.50    1.40
   0  -3   2   28.40    7.00
   0  -3   2   28.00    1.30
   0  -3   2   27.60    1.20
   0  -3   2   27.60    1.30
  -1   3  -2  289.77   11.00
  -1   3  -2  293.17   11.10
  -1   3  -2  298.77   11.10
  -1   3  -2  269.67   19.00
   1  -3   2  302.87   11.10
   1  -3   2  297.47   18.70
   1  -3   2  297.57   11.10
   1  -3   2  289.87   11.10
   1  -3   2  303.07   11.00
  -2   3  -2   61.29    2.60
  -2   3  -2   63.29    2.40
  -2   3  -2   58.69    2.60
  -2   3  -2   37.40   13.00
  -2   3  -2   61.19    2.60
  -2   3  -2   58.79    3.40
   2  -3   2   58.29    2.50
   2  -3   2   59.29    2.60
   2  -3   2   55.59    2.70
   2  -3   2   80.69   12.80
   2  -3   2   55.39    2.50
   2  -3   2   60.59    2.60
  -3   3  -2  723.53   27.20
  -3   3  -2  688.43   27.30
  -3   3  -2  750.12   27.40
  -3   3  -2  736.63   27.40
  -3   3  -2  755.42   28.70
   3  -3   2  760.92   27.40
   3  -3   2  741.03   27.40
  -4   3  -2  404.96   15.60
  -4   3  -2  415.56   15.80
  -4   3  -2  423.96   15.80
  -4   3  -2  413.26   15.50
   4  -3   2  424.86   15.90
   4  -3   2  410.16   15.90
   4  -3   2  408.06   15.70
   4  -3   2  417.36   15.90
   4  -3   2  411.56   16.10
   4  -3   2  428.36   15.70
  -5   3  -2    4.20    0.70
  -5   3  -2    4.00    0.70
  -5   3  -2    5.90    1.20
  -5   3  -2    5.00    1.10
   5  -3   2    5.70    0.80
   5  -3   2    3.50    1.00
   5  -3   2    3.30    1.00
   5  -3   2    5.30    1.20
  -6   3  -2    6.00    1.50
  -6   3  -2    4.20    0.80
  -6   3  -2    7.50    2.00
   6  -3   2    4.70    1.00
   6  -3   2    1.50    2.00
   6  -3   2    2.00    1.00
   6  -3   2    2.50    1.00
   6  -3   2    3.50    0.70
   6  -3   2    4.70    1.20
  -7   3  -2   22.10    1.70
  -7   3  -2   20.90    1.50
   7  -3   2   20.00    2.50
  -8   3  -2    3.50    1.00
  -8   3  -2    5.40    1.00
   8  -3   2    4.70    0.80
   8  -3   2    3.90    0.90
   8   2  -2   24.20    2.10
   8   2  -2   21.20    1.90
   7   2  -2   16.50    1.70
   7   2  -2   14.00    2.00
   7   2  -2   16.70    1.90
   6   2  -2    2.00    1.40
   6   2  -2    1.30    1.00
   6   2  -2    0.00    2.20
   6   2  -2    2.50    1.10
   6   2  -2    2.00    1.70
   6   2  -2    0.60    1.20
   6   2  -2    1.00    1.10
   5   2  -2   28.80    2.10
   5   2  -2   27.70    2.40
   5   2  -2   28.40    2.70
   5   2  -2   27.80    2.20
   5   2  -2   27.50    1.90
   5   2  -2   21.70    2.40
   5   2  -2   25.40    3.40
  -5  -2   2   27.00    1.20
   4   2  -2   83.99    3.70
   4   2  -2   83.99    4.10
  -4  -2   2   86.39    3.60
  -4  -2   2   83.29    6.50
  -4  -2   2   90.79    3.30
   3   2  -2   72.99    3.10
  -3  -2   2   70.79    3.00
  -3  -2   2   71.79    2.70
  -3  -2   2   72.59    4.00
  -3  -2   2   73.09    2.70
   2   2  -2  307.37   14.00
   2   2  -2  338.47   12.00
  -2  -2   2  312.47   11.80
  -2  -2   2  296.87   11.80
  -2  -2   2  327.07   14.10
  -2  -2   2  331.57   12.00
  -2  -2   2  326.47   12.30
   1   2  -2   53.29    5.90
   1   2  -2   65.99    2.60
  -1  -2   2   66.39    2.50
  -1  -2   2   63.49    2.60
  -1  -2   2   66.19    2.60
  -1  -2   2   64.99    6.30
  -1  -2   2   63.29    2.60
   0   2  -2  469.95   17.20
   0   2  -2  469.75   17.20
   0   2  -2  478.55   17.30
   0   2  -2  450.65   21.00
   0  -2   2  445.06   17.20
   0  -2   2  465.25   17.30
   0  -2   2  452.45   17.30
   0  -2   2  509.35   21.40
  -1   2  -2   11.80    0.60
  -1   2  -2   10.90    0.50
  -1   2  -2   10.80    0.70
  -1   2  -2   10.00    0.90
  -1   2  -2    7.80    5.00
  -1   2  -2   10.90    0.70
   1  -2   2    9.00    5.00
   1  -2   2   10.20    0.70
   1  -2   2    9.50    0.70
   1  -2   2   10.50    0.70
   1  -2   2    9.60    0.70
  -2   2  -2  110.59   12.50
  -2   2  -2  110.89    4.90
  -2   2  -2  107.29    4.20
  -2   2  -2  106.79    4.30
  -2   2  -2  113.29    4.30
   2  -2   2  110.39    4.30
   2  -2   2  109.99    4.30
   2  -2   2  101.99   11.60
  -3   2  -2    1.00    0.60
  -3   2  -2    1.40    0.50
  -3   2  -2   -1.90    1.70
  -3   2  -2   -6.20   12.50
   3  -2   2   -3.90   10.30
   3  -2   2    0.90    0.50
   3  -2   2    1.70    0.80
   3  -2   2    1.10    0.50
  -4   2  -2   11.50    1.00
  -4   2  -2   12.60    1.20
  -4   2  -2   12.90    1.20
   4  -2   2   11.70    1.70
   4  -2   2   11.60    1.30
   4  -2   2   11.20    1.10
   4  -2   2   12.90    1.60
   4  -2   2   11.20    1.50
   4  -2   2   11.30    1.30
  -5   2  -2   72.79    3.30
  -5   2  -2   73.09    3.10
  -5   2  -2   72.69    3.40
  -5   2  -2   68.29    2.90
   5  -2   2   66.49    3.50
   5  -2   2   70.49    3.80
   5  -2   2   70.89    3.60
   5  -2   2   59.19    3.20
   5  -2   2   72.79    3.10
  -6   2  -2   19.40    1.50
  -6   2  -2   21.80    2.90
  -6   2  -2   20.70    2.10
  -6   2  -2   21.40    1.40
   6  -2   2   20.90    3.10
   6  -2   2   18.30    1.90
   6  -2   2   23.80    2.00
   6  -2   2   21.00    1.80
   6  -2   2   19.40    1.40
   6  -2   2   23.20    1.90
  -7   2  -2   66.89    3.00
  -7   2  -2   63.79    3.20
   7  -2   2   70.79    3.60
   7  -2   2   71.39    3.40
   7  -2   2   66.69    3.30
  -8   2  -2   15.50    1.60
  -8   2  -2   15.10    2.30
   8  -2   2   13.10    1.50
   8  -2   2   14.60    1.70
   8  -2   2   18.00    1.90
   8   1  -2   -1.70    1.60
   8   1  -2    2.00    1.00
   8   1  -2    0.80    1.10
   7   1  -2    4.40    1.00
   7   1  -2    6.40    1.20
   7   1  -2    2.40    1.00
   7   1  -2    1.20    1.20
   6   1  -2    5.60    1.40
   6   1  -2    5.00    1.20
   6   1  -2    3.80    1.00
   6   1  -2    3.20    1.00
   6   1  -2    2.90    1.20
  -6  -1   2    4.80    0.70
  -6  -1   2    2.60    1.60
   5   1  -2   48.10    2.50
   5   1  -2   47.80    2.90
   5   1  -2   49.00    2.80
   5   1  -2   49.00    2.70
   5   1  -2   47.50    2.70
   4   1  -2    3.40    0.70
  -4  -1   2    4.10    0.40
  -4  -1   2    4.00    0.70
  -4  -1   2    4.50    2.80
   3   1  -2  571.24   21.80
  -3  -1   2  567.74   21.50
  -3  -1   2  625.04   22.60
   2   1  -2   48.40    2.00
   2   1  -2   39.90    3.60
   2   1  -2   46.00    3.30
  -2  -1   2   45.80    1.70
  -2  -1   2   47.90    2.40
  -2  -1   2   47.40    1.80
   1   1  -2  445.76   18.00
   1   1  -2  436.66   16.20
  -1  -1   2  435.66   16.20
  -1  -1   2  426.16   16.10
  -1  -1   2  435.86   16.20
  -1  -1   2  485.45   18.20
  -1  -1   2  417.86   16.10
  -1  -1   2  436.66   16.20
   0   1  -2   -1.10    2.10
   0   1  -2    1.70    0.20
   0   1  -2    1.60    0.30
   0  -1   2    1.50    0.30
   0  -1   2    1.60    0.20
   0  -1   2    1.40    0.20
   0  -1   2    0.10    2.30
   0  -1   2    1.60    0.20
  -1   1  -2  920.11   34.50
  -1   1  -2  950.80   37.60
  -1   1  -2  931.11   34.70
  -1   1  -2  912.51   34.50
   1  -1   2 1033.20   37.90
   1  -1   2  953.90   34.50
   1  -1   2  904.11   34.50
   1  -1   2  918.81   34.50
  -2   1  -2   94.59    3.70
  -2   1  -2   98.39    3.70
  -2   1  -2   83.39    8.80
  -2   1  -2   95.89    4.30
   2  -1   2   95.59    3.80
   2  -1   2   98.99    3.80
   2  -1   2   97.09    8.50
   2  -1   2   95.09    3.70
  -3   1  -2  249.97    9.50
  -3   1  -2  253.87    9.40
  -3   1  -2  230.18   17.60
  -3   1  -2  244.28   10.50
  -3   1  -2  256.37    9.30
   3  -1   2  255.97   16.80
   3  -1   2  251.37    9.50
  -4   1  -2    7.80    1.00
  -4   1  -2    6.40    0.80
  -4   1  -2    7.90    0.60
  -4   1  -2    8.30    3.30
  -4   1  -2    7.10    1.00
   4  -1   2    7.40    1.00
   4  -1   2    7.80    1.40
   4  -1   2    9.40    1.30
   4  -1   2    7.90    1.30
  -5   1  -2   30.60    1.70
  -5   1  -2   27.20    1.90
  -5   1  -2   26.60    1.80
   5  -1   2   29.00    2.20
   5  -1   2   31.10    2.30
   5  -1   2   29.10    1.70
   5  -1   2   30.80    2.10
   5  -1   2   30.70    2.20
   5  -1   2   30.00    2.00
  -6   1  -2    1.80    0.70
  -6   1  -2    0.90    1.60
  -6   1  -2    1.00    1.00
   6  -1   2    6.80    1.80
   6  -1   2    3.20    1.10
   6  -1   2    2.30    0.90
   6  -1   2    1.00    1.00
   6  -1   2    2.50    1.00
  -7   1  -2    1.90    1.50
  -7   1  -2    0.80    0.80
   7  -1   2    0.90    0.90
   7  -1   2    1.60    1.80
   7  -1   2    1.10    1.00
   7  -1   2    0.70    0.80
  -8   1  -2   10.40    1.20
  -8   1  -2   14.90    1.80
   8  -1   2   12.70    1.90
   8  -1   2   12.90    1.50
   8  -1   2   10.40    1.40
   7   0  -2   17.00    1.90
   7   0  -2   18.10    1.70
   7   0  -2   17.20    1.80
   7   0  -2   15.10    2.10
  -7   0   2   16.00    1.40
  -7   0   2   16.90    2.20
   6   0  -2   20.10    1.90
   6   0  -2   22.40    2.00
   6   0  -2   20.90    1.90
   6   0  -2   22.30    2.20
   6   0  -2   19.40    2.50
  -6   0   2   21.60    1.50
  -6   0   2   23.90    2.30
  -6   0   2   20.40    1.50
   5   0  -2    2.40    0.80
   5   0  -2    0.80    1.00
   5   0  -2    3.30    1.20
   5   0  -2    3.20    1.20
   5   0  -2    2.70    1.30
   5   0  -2    3.40    1.00
  -5   0   2    2.70    0.50
  -5   0   2    2.70    0.50
   4   0  -2   36.30    2.00
   4   0  -2   46.30    2.90
  -4   0   2   37.90    1.60
  -4   0   2   39.00    4.60
  -4   0   2   37.50    1.80
   3   0  -2  224.68   10.90
   3   0  -2  219.88   10.90
   3   0  -2  234.68    8.80
  -3   0   2  234.08    8.70
  -3   0   2  241.28    8.80
  -3   0   2  236.38    8.60
   2   0  -2  593.74   22.60
   2   0  -2  577.34   20.80
  -2   0   2  589.04   20.80
  -2   0   2  549.15   20.70
  -2   0   2  523.85   20.70
  -2   0   2  551.44   20.70
   1   0  -2   38.80    3.30
   1   0  -2   37.20    1.50
  -1   0   2   37.90    3.50
  -1   0   2   37.40    1.50
  -1   0   2   37.00    1.40
  -1   0   2   37.40    1.40
   0   0  -2    9.90    0.50
   0   0  -2   11.30    0.50
   0   0  -2    8.70    2.10
   0   0  -2    9.40    0.50
   0   0  -2   11.40    0.50
   0   0   2   10.30    0.50
   0   0   2    9.80    0.50
   0   0   2   10.80    0.50
   0   0   2    9.80    0.50
   0   0   2   10.00    0.50
   0   0   2   10.40    0.50
   0   0   2   10.00    2.00
  -1   0  -2  170.18    9.10
  -1   0  -2  186.88    7.10
  -1   0  -2  190.18    7.10
  -1   0  -2  193.78    7.40
  -1   0  -2  194.08    7.10
   1   0   2  194.08    7.40
   1   0   2  197.18    7.10
   1   0   2  199.28    7.10
   1   0   2  180.38    7.00
   1   0   2  191.68    7.10
   1   0   2  195.48    9.20
  -2   0  -2  278.17   10.90
  -2   0  -2  282.87   10.30
  -2   0  -2  269.77   14.20
  -2   0  -2  270.07   10.30
  -2   0  -2  282.97   10.30
  -3   0  -2   21.50    1.00
  -3   0  -2   21.60    1.00
  -3   0  -2   22.90    1.20
  -3   0  -2   17.70    6.10
  -3   0  -2   21.70    1.10
  -3   0  -2   21.90    2.50
   3   0   2   16.30    5.20
  -4   0  -2   20.70    3.50
  -4   0  -2   18.10    1.20
  -4   0  -2   18.50    1.00
   4   0   2   16.70    1.40
  -5   0  -2    6.60    1.00
  -5   0  -2    4.70    0.70
   5   0   2    4.10    0.90
   5   0   2    4.50    1.20
   5   0   2    5.20    1.20
   5   0   2    8.90    1.80
   5   0   2    5.20    0.90
  -6   0  -2   41.80    2.30
  -6   0  -2   40.50    3.10
   6   0   2   43.70    2.50
   6   0   2   43.50    2.50
   6   0   2   43.10    2.70
   6   0   2   45.40    3.30
  -7   0  -2    1.80    1.40
  -7   0  -2    2.90    0.80
   7   0   2    3.80    0.90
   7   0   2    1.50    0.90
   7   0   2    4.00    1.10
   7   0   2    2.60    1.80
   8   0   2   22.10    1.70
   8   0   2   22.00    2.00
   8   0   2   24.00    1.80
   9   0   2   -0.60    1.10
   9   0   2   -1.00    0.80
   9   0   2   -1.50    1.00
   8  -1  -2    4.10    1.00
   8  -1  -2    3.00    1.10
   8  -1  -2    3.90    1.20
  -8   1   2    4.30    1.20
   7  -1  -2    0.90    1.00
   7  -1  -2    2.00    0.90
   7  -1  -2    3.40    1.20
   7  -1  -2    1.40    1.00
  -7   1   2    3.20    1.20
  -7   1   2   -2.80    2.80
  -7   1   2    0.10    1.50
   6  -1  -2   -0.50    1.10
   6  -1  -2   -0.20    0.80
   6  -1  -2   -0.30    1.00
   6  -1  -2   -0.20    0.90
  -6   1   2    0.30    0.80
  -6   1   2   -0.10    1.40
  -6   1   2   -0.40    0.60
   5  -1  -2    3.60    1.30
   5  -1  -2    1.60    1.00
   5  -1  -2    3.30    1.20
   5  -1  -2    1.30    1.00
   5  -1  -2    2.80    0.80
   5  -1  -2    2.00    0.90
  -5   1   2    2.10    0.90
  -5   1   2    2.40    0.60
  -5   1   2    2.70    0.50
   4  -1  -2    0.90    1.00
   4  -1  -2   -0.10    0.50
   4  -1  -2    0.50    1.10
  -4   1   2   -0.20    0.30
  -4   1   2    3.90    3.20
  -4   1   2    0.10    0.50
   3  -1  -2  135.29   10.90
   3  -1  -2  121.69   11.00
   3  -1  -2  134.69    5.10
  -3   1   2  129.79    5.00
  -3   1   2  133.59    4.90
  -3   1   2  131.89    5.00
  -3   1   2  131.39    5.00
  -3   1   2  127.99    5.10
   2  -1  -2   35.70    5.20
   2  -1  -2   38.10    1.60
  -2   1   2   37.20    1.50
  -2   1   2   37.80    1.70
  -2   1   2   39.80    1.60
  -2   1   2   39.30    1.60
   1  -1  -2   43.40    1.70
   1  -1  -2   41.20    1.60
   1  -1  -2   45.40    1.70
   1  -1  -2   39.80    4.60
  -1   1   2   42.40    1.70
  -1   1   2   42.70    1.80
  -1   1   2   43.90    1.70
   0  -1  -2    8.40    0.50
   0  -1  -2    8.30    0.50
   0  -1  -2    8.30    2.30
   0  -1  -2    8.60    2.30
   0   1   2    8.30    0.40
   0   1   2    8.50    0.50
  -1  -1  -2   10.60    0.90
  -1  -1  -2    9.00    0.50
  -1  -1  -2    9.10    0.40
  -1  -1  -2   14.60    2.60
  -1  -1  -2    8.40    0.50
   1   1   2    9.30    0.90
   1   1   2    9.10    0.50
   1   1   2    8.70    2.10
  -2  -1  -2    5.30    0.30
  -2  -1  -2    5.40    0.40
  -2  -1  -2    5.20    2.90
  -2  -1  -2    3.80    0.80
  -2  -1  -2    5.10    0.40
   2   1   2    5.30    0.60
   2   1   2    4.50    0.80
  -3  -1  -2  104.89    3.90
  -3  -1  -2  108.79    5.20
  -3  -1  -2   96.39    7.60
  -3  -1  -2  103.79    4.00
  -3  -1  -2  100.29    3.90
   3   1   2   96.49    7.00
   3   1   2  104.09    4.10
  -4  -1  -2   91.19    6.40
  -4  -1  -2   96.69    4.00
  -4  -1  -2  105.59    4.00
  -4  -1  -2  100.39    3.90
  -5  -1  -2   22.90    1.80
  -5  -1  -2   21.40    1.20
   5   1   2   19.30    2.00
   5   1   2   25.00    2.70
   5   1   2   25.60    1.80
   5   1   2   21.90    1.80
  -6  -1  -2  127.19    5.10
  -6  -1  -2  118.99    4.90
   6   1   2  127.59    5.50
   6   1   2  123.69    5.50
   6   1   2  125.69    5.70
   6   1   2  135.09    6.00
  -7  -1  -2  301.77   11.20
  -7  -1  -2  279.87   11.40
   7   1   2  280.47   11.90
   7   1   2  305.57   11.70
   7   1   2  303.87   11.90
   7   1   2  306.57   11.70
   8   1   2    0.00    0.90
   8   1   2    0.40    1.20
   8   1   2   -0.20    0.90
   9   1   2    0.20    0.80
   9   1   2    0.10    1.00
   9   1   2    0.20    0.90
   8  -2  -2   21.70    2.00
   8  -2  -2   21.30    1.70
   8  -2  -2   20.10    1.80
  -8   2   2   19.50    1.80
   7  -2  -2  109.29    5.00
   7  -2  -2  105.89    4.80
   7  -2  -2  107.99    4.80
   7  -2  -2  101.69    4.90
  -7   2   2  110.29    4.60
  -7   2   2  114.89    6.40
   6  -2  -2  116.69    5.20
   6  -2  -2  122.79    5.30
   6  -2  -2  124.29    5.30
   6  -2  -2  122.59    5.20
   6  -2  -2  118.09    5.40
  -6   2   2  126.59    5.30
  -6   2   2  116.09    4.90
  -6   2   2  102.89    5.70
  -6   2   2  116.29    4.70
   5  -2  -2  113.89    5.00
   5  -2  -2  111.09    4.90
   5  -2  -2  111.29    4.50
   5  -2  -2  109.49    4.80
   5  -2  -2  105.49    5.10
   5  -2  -2  108.99    4.80
  -5   2   2  103.39    4.50
  -5   2   2  112.69    4.80
  -5   2   2  113.59    4.30
  -5   2   2  110.89    4.60
   4  -2  -2   44.10    2.10
   4  -2  -2   43.80    2.70
   4  -2  -2   43.00    2.50
   4  -2  -2   45.10    2.70
   4  -2  -2   45.20    2.30
  -4   2   2   50.09    2.30
  -4   2   2   44.50    2.20
  -4   2   2   43.20    2.00
  -4   2   2   50.39    2.10
  -4   2   2   47.80    1.90
   3  -2  -2   34.30    1.60
   3  -2  -2   18.50    9.10
  -3   2   2   30.00   11.20
  -3   2   2   34.60    1.70
  -3   2   2   35.90    1.60
   2  -2  -2    5.20    6.60
   2  -2  -2    7.00    0.60
   2  -2  -2    7.70    0.50
   2  -2  -2    7.00    0.60
   2  -2  -2    5.40    0.60
  -2   2   2    7.40    0.60
  -2   2   2    8.70    6.50
  -2   2   2    7.10    0.50
  -2   2   2    7.40    0.50
   1  -2  -2   66.49    7.10
   1  -2  -2   67.39    2.50
   1  -2  -2   66.49    2.60
   1  -2  -2   67.49    2.60
   1  -2  -2   66.59    2.60
  -1   2   2   64.79    2.60
  -1   2   2   63.19    2.50
  -1   2   2   65.79    2.60
  -1   2   2   57.99    7.20
   0  -2  -2  387.26   14.40
   0  -2  -2  395.36   14.40
   0  -2  -2  398.96   17.50
   0   2   2  377.46   17.40
   0   2   2  385.46   14.40
  -1  -2  -2   73.39    2.80
  -1  -2  -2   71.19    5.80
  -1  -2  -2   80.89    6.30
  -1  -2  -2   68.19    2.70
  -1  -2  -2   65.99    2.70
   1   2   2   71.09    2.80
   1   2   2   70.49    2.70
   1   2   2   70.49    3.20
  -2  -2  -2   -0.20    0.30
  -2  -2  -2    0.10    0.80
  -2  -2  -2    1.60    2.80
  -2  -2  -2    1.20    0.20
  -2  -2  -2   -0.30    3.20
   2   2   2    0.80    0.70
   2   2   2    0.60    0.40
  -3  -2  -2   56.99    2.20
  -3  -2  -2   55.09    2.20
  -3  -2  -2   55.39    2.20
  -3  -2  -2   56.89    3.70
   3   2   2   55.39    2.50
  -4  -2  -2    0.70    0.50
  -4  -2  -2    2.90    3.10
  -4  -2  -2    0.60    0.30
  -4  -2  -2    0.90    0.50
   4   2   2   -0.20    1.10
   4   2   2    0.70    0.60
   4   2   2   -0.90    1.00
  -5  -2  -2    6.30    0.70
   5   2   2    9.60    1.50
   5   2   2    8.30    1.20
   5   2   2    7.90    1.80
   5   2   2    7.50    1.60
   5   2   2    8.70    1.20
  -6  -2  -2   67.59    2.90
  -6  -2  -2   66.99    3.90
   6   2   2   67.69    3.30
   6   2   2   69.79    3.70
   6   2   2   63.69    3.30
   6   2   2   59.19    3.90
   6   2   2   78.89    4.10
   7   2   2    0.70    0.80
   7   2   2    1.90    0.90
   7   2   2    0.50    1.60
   7   2   2    1.40    1.00
   8   2   2    0.20    1.20
   8   2   2   -0.60    0.80
   8   2   2    1.40    1.80
   8   2   2   -1.40    0.80
   9   2   2    2.40    1.20
   9   2   2   -0.60    0.80
   8  -3  -2   54.59    2.70
   8  -3  -2   54.89    2.90
   8  -3  -2   52.39    2.70
  -8   3   2   46.40    2.60
   7  -3  -2  227.18    8.70
   7  -3  -2  172.38    8.20
   7  -3  -2  182.98    8.00
  -7   3   2  201.18    7.60
  -7   3   2  195.18    7.70
   6  -3  -2    3.00    0.60
   6  -3  -2    6.10    1.20
   6  -3  -2    4.50    1.10
   6  -3  -2    3.30    1.00
   6  -3  -2    5.00    1.30
   6  -3  -2    3.10    1.10
   6  -3  -2    3.20    1.20
  -6   3   2    3.20    1.20
  -6   3   2    3.40    0.70
  -6   3   2    3.70    0.80
  -6   3   2    4.60    1.70
   5  -3  -2   69.49    3.30
   5  -3  -2   68.39    3.40
   5  -3  -2   61.59    3.20
   5  -3  -2   64.69    3.00
   5  -3  -2   62.69    3.40
   5  -3  -2   62.19    3.40
  -5   3   2   64.59    3.10
  -5   3   2   64.39    3.30
  -5   3   2   65.59    2.90
  -5   3   2   61.69    2.70
   4  -3  -2   59.99    2.80
   4  -3  -2   61.69    3.00
   4  -3  -2   60.79    3.20
   4  -3  -2   59.29    3.50
   4  -3  -2   60.09    3.30
  -4   3   2   67.99    2.60
  -4   3   2   59.99    2.70
  -4   3   2   65.19    2.80
  -4   3   2   60.89    2.90
   3  -3  -2   15.70    1.00
   3  -3  -2   15.80    0.90
  -3   3   2   13.90    1.20
  -3   3   2   13.30    1.10
  -3   3   2   16.50    0.90
  -3   3   2   15.20    1.00
  -3   3   2   15.50    1.10
   2  -3  -2   17.20    1.00
   2  -3  -2   18.00    1.10
   2  -3  -2   17.60    0.90
   2  -3  -2   17.60    0.90
   2  -3  -2   17.80    9.50
  -2   3   2   17.50    1.20
  -2   3   2   19.10    1.00
  -2   3   2   21.50    9.90
  -2   3   2   16.90    1.00
  -2   3   2   17.60    1.00
  -2   3   2   15.60    0.90
   1  -3  -2  494.85   18.30
   1  -3  -2  475.05   18.30
   1  -3  -2  527.55   24.50
   1  -3  -2  486.55   18.20
   1  -3  -2  501.15   18.20
  -1   3   2  481.15   18.20
  -1   3   2  508.65   18.20
  -1   3   2  476.35   24.40
  -1   3   2  483.95   18.30
  -1   3   2  494.75   18.20
   0  -3  -2  118.59    4.60
   0  -3  -2  118.89    4.60
   0  -3  -2  121.29    4.60
   0  -3  -2  120.49   10.20
   0   3   2  113.09   10.40
   0   3   2  123.09    4.60
   0   3   2  121.49    4.60
   0   3   2  121.19    4.70
  -1  -3  -2 1630.14   64.69
  -1  -3  -2 1561.84   60.69
  -1  -3  -2 1725.93   60.79
   1   3   2 1697.63   64.79
   1   3   2 1732.33   61.29
   1   3   2 1590.14   60.69
  -2  -3  -2   81.79    3.30
  -2  -3  -2   82.59    8.30
  -2  -3  -2   76.49    3.10
  -2  -3  -2   80.79    3.20
  -2  -3  -2   83.09    3.20
   2   3   2   85.19    3.40
   2   3   2   79.79    3.90
  -3  -3  -2    7.00    0.50
  -3  -3  -2    7.30    2.00
  -3  -3  -2    7.20    0.80
  -3  -3  -2    7.30    0.70
   3   3   2    7.80    1.00
  -4  -3  -2    1.30    0.30
  -4  -3  -2    2.60    0.90
   4   3   2    1.20    1.10
   4   3   2    2.10    0.70
   4   3   2    2.70    0.80
   4   3   2    1.40    1.40
   4   3   2    2.80    1.60
  -5  -3  -2   64.29    2.50
  -5  -3  -2   61.89    3.20
   5   3   2   57.79    3.40
   5   3   2   60.69    3.10
   5   3   2   56.79    3.60
   5   3   2   57.39    3.40
   5   3   2   63.09    3.10
  -6  -3  -2   33.20    5.10
  -6  -3  -2   34.50    1.70
   6   3   2   35.70    2.20
   6   3   2   34.10    2.20
   6   3   2   39.00    2.90
   6   3   2   29.20    2.50
   6   3   2   29.70    2.60
   7   3   2  369.56   14.00
   7   3   2  355.96   14.10
   7   3   2  363.06   14.00
   7   3   2  360.16   14.40
   8   3   2   15.00    1.60
   8   3   2   18.50    1.60
   8   3   2   15.60    2.60
   8   3   2   14.20    2.20
   8  -4  -2   26.90    1.90
   8  -4  -2   26.00    1.70
  -8   4   2   26.40    1.80
   7  -4  -2   10.90    1.70
   7  -4  -2   14.60    2.10
   7  -4  -2   11.50    1.60
  -7   4   2   14.40    1.40
  -7   4   2   12.50    1.40
   6  -4  -2    1.70    0.90
   6  -4  -2    2.80    1.10
   6  -4  -2    3.20    1.30
   6  -4  -2    1.80    0.90
   6  -4  -2    2.10    1.10
   6  -4  -2    1.10    0.60
  -6   4   2   -1.30    1.90
  -6   4   2    5.00    1.80
  -6   4   2    1.60    1.00
  -6   4   2    1.30    1.60
   5  -4  -2   70.19    3.40
   5  -4  -2   71.19    3.60
   5  -4  -2   68.89    3.60
   5  -4  -2   68.69    3.50
   5  -4  -2   66.69    3.40
   5  -4  -2   72.69    3.20
  -5   4   2   68.69    3.60
  -5   4   2   72.19    3.10
  -5   4   2   72.99    3.20
  -5   4   2   71.89    3.60
   4  -4  -2    8.60    1.20
   4  -4  -2    6.60    1.10
   4  -4  -2    8.10    1.50
   4  -4  -2    9.70    1.40
   4  -4  -2    7.40    1.20
  -4   4   2    9.60    0.70
  -4   4   2    6.10    0.90
  -4   4   2    9.00    1.20
  -4   4   2    6.90    1.00
   3  -4  -2    8.20    1.40
   3  -4  -2    7.20    0.90
   3  -4  -2    7.90    1.10
   3  -4  -2    7.30    1.00
   3  -4  -2    8.80    1.20
   3  -4  -2   10.30    1.50
  -3   4   2    8.50    0.70
  -3   4   2    7.30    1.00
  -3   4   2    7.50    1.00
   2  -4  -2    0.70    0.30
   2  -4  -2   -0.30    0.40
   2  -4  -2    0.40    0.60
   2  -4  -2    0.10    0.40
   2  -4  -2    0.80    0.70
   2  -4  -2  -16.00   13.30
  -2   4   2    0.30    0.40
  -2   4   2  -21.40   15.00
  -2   4   2   -0.10    0.50
  -2   4   2   -0.10    0.50
  -2   4   2    0.40    0.50
  -2   4   2    0.60    0.30
   1  -4  -2  199.08    7.80
   1  -4  -2  206.58    7.70
   1  -4  -2  207.58    7.80
   1  -4  -2  205.88    7.80
   1  -4  -2  207.78    7.80
   1  -4  -2  187.48   18.90
  -1   4   2  202.08   19.60
  -1   4   2  200.48    7.80
  -1   4   2  203.88    7.80
  -1   4   2  203.48    7.70
  -1   4   2  212.08    7.80
  -1   4   2  199.08    7.80
   0  -4  -2  246.88    9.20
   0  -4  -2  242.78    9.10
   0  -4  -2  239.28    9.20
   0  -4  -2  239.88   18.00
   0  -4  -2  233.38    9.20
   0  -4  -2  245.78    9.20
   0   4   2  245.98    9.20
   0   4   2  251.87    9.10
   0   4   2  221.28   18.40
  -1  -4  -2  119.39    4.60
  -1  -4  -2  114.09    4.50
  -1  -4  -2  154.38   14.10
  -1  -4  -2  118.59    4.60
   1   4   2  117.49    5.30
   1   4   2  115.19    4.40
   1   4   2   91.79   13.20
  -2  -4  -2  190.08    7.30
  -2  -4  -2  210.58    7.50
  -2  -4  -2  190.08   15.80
  -2  -4  -2  190.08   16.30
  -2  -4  -2  199.68    7.40
   2   4   2  187.98    8.30
  -3  -4  -2   20.70    1.10
  -3  -4  -2   28.20    7.50
  -3  -4  -2   20.60    1.30
  -3  -4  -2   19.70    1.10
   3   4   2   20.00    1.40
   3   4   2   24.70    2.50
   3   4   2   23.60    3.10
  -4  -4  -2    8.20    0.80
  -4  -4  -2    9.60    0.80
  -4  -4  -2    6.80    1.20
   4   4   2    9.00    1.50
   4   4   2   10.30    1.50
   4   4   2    9.40    1.60
   4   4   2    9.00    1.40
   4   4   2    6.10    1.80
  -5  -4  -2   17.10    1.10
  -5  -4  -2   13.10    2.10
   5   4   2   15.40    1.60
   5   4   2   16.50    1.90
   5   4   2   13.30    2.50
   5   4   2   17.10    2.30
   6   4   2  412.66   15.70
   6   4   2  392.16   15.60
   6   4   2  401.86   15.90
   6   4   2  421.66   16.10
   7   4   2  265.57   10.50
   7   4   2  235.28   10.30
   8   4   2   53.09    2.60
   8   4   2   52.49    3.70
   8   4   2   43.10    2.60
   8  -5  -2   68.09    3.20
   8  -5  -2   63.79    3.10
   8  -5  -2   52.39    2.80
  -8   5   2   65.79    2.90
   7  -5  -2   71.89    3.50
   7  -5  -2   64.59    3.20
   7  -5  -2   53.49    3.50
   7  -5  -2   67.49    3.20
  -7   5   2   72.39    3.10
   6  -5  -2   34.50    1.80
   6  -5  -2   36.50    2.60
   6  -5  -2   35.50    2.30
   6  -5  -2   36.30    2.50
   6  -5  -2   35.60    2.30
  -6   5   2   34.80    3.90
  -6   5   2   37.80    2.20
  -6   5   2   29.70    3.80
  -6   5   2   33.10    2.00
  -6   5   2   39.00    2.90
   5  -5  -2   85.49    4.40
   5  -5  -2   88.89    4.20
   5  -5  -2   88.09    4.10
   5  -5  -2   92.59    4.20
   5  -5  -2   87.69    3.90
  -5   5   2   88.89    3.80
  -5   5   2   92.89    4.70
  -5   5   2   93.49    3.90
  -5   5   2   89.09    4.60
  -5   5   2   91.49    4.60
   4  -5  -2    1.80    0.90
   4  -5  -2    1.20    0.90
   4  -5  -2    0.50    0.60
   4  -5  -2    0.50    1.40
  -4   5   2   -0.70    0.80
  -4   5   2    1.80    1.00
  -4   5   2    0.60    0.60
   3  -5  -2    1.50    1.00
   3  -5  -2    0.00    0.80
   3  -5  -2    0.50    0.90
   3  -5  -2    0.10    0.80
   3  -5  -2   -0.10    0.90
  -3   5   2    1.10    0.80
  -3   5   2    0.70    0.70
  -3   5   2   -0.30    0.50
  -3   5   2    0.20    0.40
   2  -5  -2   15.70    1.60
   2  -5  -2   16.70    1.40
   2  -5  -2   16.00    1.20
   2  -5  -2   16.40    1.80
   2  -5  -2   15.40    1.50
   2  -5  -2  -11.10   35.60
   2  -5  -2   16.70    1.20
   2  -5  -2   15.30    1.80
  -2   5   2   16.00    1.20
  -2   5   2   13.70    1.20
  -2   5   2   14.40    1.40
   1  -5  -2 1997.10   72.29
   1  -5  -2 2021.60   85.79
   1  -5  -2 1964.20   72.29
   1  -5  -2 1967.10   72.19
   1  -5  -2 1952.20   72.49
   1  -5  -2 1981.70   72.09
  -1   5   2 1919.61   72.19
  -1   5   2 1873.71   85.79
  -1   5   2 1922.31   72.19
  -1   5   2 1925.11   72.29
  -1   5   2 2080.19   72.09
   0  -5  -2   69.79    3.00
   0  -5  -2   71.69    2.80
   0  -5  -2   70.59    2.90
   0  -5  -2   66.29    2.90
   0   5   2   66.49    3.00
   0   5   2   70.29    2.90
  -1  -5  -2  710.73   27.20
  -1  -5  -2  712.43   27.00
  -1  -5  -2  736.23   27.10
  -1  -5  -2  716.03   27.10
  -1  -5  -2  737.13   27.30
   1   5   2  773.22   28.10
   1   5   2  749.23   27.00
  -2  -5  -2  177.98    6.40
  -2  -5  -2  162.48    6.50
  -2  -5  -2  162.58    6.50
  -2  -5  -2  172.48    6.50
   2   5   2  165.18    6.70
  -3  -5  -2   12.30    1.00
  -3  -5  -2   12.80    0.80
  -3  -5  -2   10.10    1.20
   3   5   2   12.00    1.40
   3   5   2   11.20    1.90
   3   5   2   11.10    1.60
   3   5   2   11.10    1.70
   3   5   2   15.00    1.50
  -4  -5  -2   10.70    1.00
  -4  -5  -2    9.80    0.80
   4   5   2    9.60    1.50
   4   5   2    7.50    1.50
   4   5   2   10.70    1.30
   4   5   2    9.60    1.30
   4   5   2   10.60    1.70
   4   5   2   10.20    1.70
  -5  -5  -2   57.09    2.60
  -5  -5  -2   64.49    2.70
   5   5   2   63.49    3.50
   5   5   2   57.19    3.60
   5   5   2   63.89    3.20
   5   5   2   66.29    3.70
   5   5   2   58.49    3.30
   6   5   2  139.09    6.30
   6   5   2  144.19    6.10
   6   5   2  144.69    6.50
   6   5   2  141.59    6.00
   7   5   2    6.50    1.70
   7   5   2    6.60    1.50
   7   5   2    4.60    1.20
   7   5   2    5.90    1.30
   8   5   2    8.00    2.20
   8   5   2    6.50    1.40
   7  -6  -2   24.20    1.70
   7  -6  -2   33.50    3.50
   7  -6  -2   21.70    1.70
   7  -6  -2   23.30    2.70
  -7   6   2   29.70    2.30
  -7   6   2   30.30    2.10
   6  -6  -2   59.29    3.40
   6  -6  -2   65.39    3.40
   6  -6  -2   69.39    3.50
   6  -6  -2   62.99    2.90
   6  -6  -2   63.39    3.70
  -6   6   2   66.09    3.10
  -6   6   2   69.29    3.70
   5  -6  -2   88.39    4.10
   5  -6  -2   88.69    4.10
   5  -6  -2   91.09    4.10
   5  -6  -2   82.89    4.40
   5  -6  -2   86.79    3.90
  -5   6   2   86.79    4.40
  -5   6   2   80.59    4.90
  -5   6   2   84.19    5.20
  -5   6   2   90.29    4.00
  -5   6   2   87.19    4.60
   4  -6  -2    6.30    1.10
   4  -6  -2    5.80    1.20
   4  -6  -2    7.60    1.20
   4  -6  -2    8.40    1.20
  -4   6   2    5.80    0.90
  -4   6   2    5.00    1.60
  -4   6   2    8.30    1.10
  -4   6   2   10.70    1.70
  -4   6   2    6.30    1.80
   3  -6  -2   29.10    2.10
   3  -6  -2   29.20    2.20
   3  -6  -2   27.40    1.90
   3  -6  -2   28.50    2.30
  -3   6   2   30.90    2.40
  -3   6   2   31.30    2.90
  -3   6   2   29.60    2.10
  -3   6   2   31.30    1.70
  -3   6   2   31.60    2.40
  -3   6   2   30.00    1.60
   2  -6  -2  263.97   10.40
   2  -6  -2  257.77   10.40
   2  -6  -2  254.27   10.30
   2  -6  -2  253.47   10.10
   2  -6  -2  259.67   10.20
   2  -6  -2  263.77   10.30
   2  -6  -2  285.27   10.40
  -2   6   2  273.67   10.70
  -2   6   2  265.37   10.10
  -2   6   2  269.97   10.60
  -2   6   2  265.07   10.30
  -2   6   2  272.27   10.50
  -2   6   2  264.67   10.10
  -2   6   2  262.77   10.40
   1  -6  -2   73.69    3.80
   1  -6  -2   78.69    3.20
   1  -6  -2   75.99    3.40
   1  -6  -2   76.39    3.10
   1  -6  -2   76.39    3.30
   1  -6  -2   76.09    3.40
   1  -6  -2   68.69    3.60
   1  -6  -2   68.69    3.80
  -1   6   2   68.69    3.70
  -1   6   2   72.99    3.30
  -1   6   2   73.79    3.50
  -1   6   2   72.79    3.50
  -1   6   2   71.09    3.10
  -1   6   2   74.79    3.50
   0  -6  -2  641.04   23.30
   0  -6  -2  638.64   23.50
   0  -6  -2  620.14   23.50
   0  -6  -2  644.54   23.40
   0  -6  -2  633.24   23.60
   0   6   2  626.74   23.60
   0   6   2  550.94   24.90
   0   6   2  632.54   23.40
   0   6   2  647.64   23.70
   0   6   2  638.64   24.10
   0   6   2  636.04   23.60
  -1  -6  -2  386.26   14.90
  -1  -6  -2  410.96   15.10
  -1  -6  -2  395.56   14.90
  -1  -6  -2  410.06   15.00
  -1  -6  -2  409.66   14.80
   1   6   2  407.66   15.20
   1   6   2  397.06   15.00
   1   6   2  390.06   15.40
   1   6   2  387.86   15.10
   1   6   2  371.96   16.10
   1   6   2  388.06   15.50
  -2  -6  -2  160.38    6.20
  -2  -6  -2  158.08    6.30
  -2  -6  -2  162.38    6.60
  -2  -6  -2  161.28    6.40
  -2  -6  -2  156.88    6.30
   2   6   2  162.08    6.70
   2   6   2  161.18    6.60
   2   6   2  168.78    7.10
   2   6   2  152.88    8.60
   2   6   2  162.38    6.80
   2   6   2  166.18    6.40
  -3  -6  -2    8.80    1.20
  -3  -6  -2    9.50    1.10
  -3  -6  -2   10.40    0.80
  -3  -6  -2   10.00    1.40
   3   6   2   10.50    1.70
   3   6   2   10.20    1.50
   3   6   2   10.20    1.40
   3   6   2   13.70    1.40
   3   6   2   10.80    1.20
  -4  -6  -2    0.00    1.20
  -4  -6  -2   -1.30    1.20
  -4  -6  -2    0.60    0.50
  -4  -6  -2   -0.50    0.70
   4   6   2   -0.20    1.20
   4   6   2    1.40    0.80
   4   6   2    2.20    1.40
   4   6   2   -0.90    1.00
   4   6   2   -0.90    0.90
  -5  -6  -2  438.76   17.60
  -5  -6  -2  453.55   16.90
  -5  -6  -2  453.35   16.80
   5   6   2  454.65   17.30
   5   6   2  442.56   17.70
   5   6   2  452.35   17.50
   6   6   2  138.29    6.10
   6   6   2  154.38    6.80
   6   6   2  147.79    6.50
   7   6   2   17.10    2.20
   7   6   2   14.90    2.10
   7   6   2   14.00    1.60
   8   6   2  118.99    5.30
   7  -7  -2   32.40    2.20
   7  -7  -2   23.40    1.90
   7  -7  -2   37.20    3.40
  -7   7   2   30.40    2.00
   6  -7  -2    7.50    1.00
   6  -7  -2    9.10    1.20
   6  -7  -2   10.60    1.40
  -6   7   2    9.10    1.30
  -6   7   2   12.50    2.10
  -6   7   2    6.60    1.40
   5  -7  -2  128.39    5.50
   5  -7  -2  120.89    5.30
   5  -7  -2  127.59    5.60
  -5   7   2  126.69    5.30
  -5   7   2  128.69    5.90
  -5   7   2  135.29    5.40
   4  -7  -2   14.00    1.60
   4  -7  -2    7.20    1.30
   4  -7  -2    9.40    1.50
   4  -7  -2   11.20    1.30
  -4   7   2   10.50    1.40
  -4   7   2    7.60    2.80
  -4   7   2   12.20    1.90
  -4   7   2    5.00    2.10
   3  -7  -2    3.80    0.90
   3  -7  -2    3.30    0.80
   3  -7  -2    2.20    1.70
   3  -7  -2    4.10    1.10
  -3   7   2    2.80    1.00
  -3   7   2    5.00    1.30
  -3   7   2    6.00    2.20
  -3   7   2    5.90    1.40
  -3   7   2    2.80    1.50
   2  -7  -2  195.88    8.00
   2  -7  -2  211.98    8.40
   2  -7  -2  205.98    8.20
   2  -7  -2  212.18    8.40
   2  -7  -2  220.58    8.40
   2  -7  -2  199.78    8.40
  -2   7   2  217.08    8.50
  -2   7   2  205.18    8.00
  -2   7   2  198.18    8.00
  -2   7   2  200.08    8.30
  -2   7   2  214.28    8.70
  -2   7   2  209.88    8.40
   1  -7  -2    5.00    1.50
   1  -7  -2    3.80    1.30
   1  -7  -2    5.30    1.30
   1  -7  -2    4.20    0.70
   1  -7  -2    3.60    1.30
   1  -7  -2    5.70    1.10
   1  -7  -2    2.10    1.10
   1  -7  -2    5.00    0.80
  -1   7   2    3.20    0.90
  -1   7   2    5.20    1.20
  -1   7   2    2.70    0.90
  -1   7   2    3.20    2.10
   0  -7  -2   11.30    1.40
   0  -7  -2    9.20    1.30
   0  -7  -2    9.30    1.00
   0  -7  -2   10.30    1.30
   0  -7  -2    9.00    0.90
   0   7   2   10.70    1.30
   0   7   2   15.50    2.50
   0   7   2    6.40    1.20
   0   7   2   10.70    1.40
   0   7   2   11.70    1.70
  -1  -7  -2  111.69    4.80
  -1  -7  -2  114.09    4.50
  -1  -7  -2  110.39    4.80
  -1  -7  -2  109.49    4.90
  -1  -7  -2  113.89    4.60
   1   7   2  113.59    4.80
   1   7   2  111.29    4.90
   1   7   2  107.49    5.40
   1   7   2  112.49    4.70
   1   7   2  108.79    5.10
   1   7   2  111.89    5.40
  -2  -7  -2    1.90    1.10
  -2  -7  -2    1.70    0.70
  -2  -7  -2    1.60    0.80
  -2  -7  -2    1.40    0.50
   2   7   2    0.00    1.00
   2   7   2    1.60    0.90
   2   7   2    0.70    1.20
   2   7   2    1.60    1.30
  -3  -7  -2   67.49    3.20
  -3  -7  -2   63.39    3.50
  -3  -7  -2   64.99    3.00
   3   7   2   63.09    3.20
   3   7   2   67.39    3.50
   3   7   2   63.19    2.80
   3   7   2   66.99    3.30
   3   7   2   63.69    3.70
  -4  -7  -2    0.80    0.60
  -4  -7  -2    2.80    1.10
  -4  -7  -2    0.50    0.80
  -4  -7  -2    1.60    1.70
   4   7   2    2.00    1.20
   4   7   2   -0.10    1.30
   4   7   2    0.30    0.90
   4   7   2   -0.80    0.90
   4   7   2    1.20    1.10
  -5  -7  -2   16.40    2.10
  -5  -7  -2   19.40    1.40
  -5  -7  -2   18.90    2.30
  -5  -7  -2   10.70    2.80
   5   7   2   18.30    2.40
   5   7   2   19.30    1.70
   5   7   2   18.60    2.00
  -6  -7  -2   -0.40    1.00
   6   7   2    4.70    1.70
   6   7   2    3.20    1.30
   6   7   2    2.00    1.10
   7   7   2   13.60    1.80
   7   7   2   15.00    2.20
   7   7   2   15.80    1.60
   6  -8  -2    1.20    1.00
   6  -8  -2    0.50    0.50
  -6   8   2    1.00    1.30
  -6   8   2   -1.40    1.50
   5  -8  -2  211.88    8.10
   5  -8  -2  174.48    8.10
   5  -8  -2  215.48    8.20
   5  -8  -2  214.48    8.20
  -5   8   2  201.78    8.30
  -5   8   2  208.28    8.00
  -5   8   2  198.48    8.20
   4  -8  -2   50.49    2.90
   4  -8  -2   50.39    2.90
   4  -8  -2   48.70    2.60
  -4   8   2   53.89    2.80
  -4   8   2   49.60    3.10
   3  -8  -2   46.80    2.50
   3  -8  -2   45.50    2.70
   3  -8  -2   45.20    2.70
  -3   8   2   49.40    3.10
  -3   8   2   38.10    4.10
  -3   8   2   41.20    2.70
  -3   8   2   48.50    3.00
   2  -8  -2  103.59    4.70
   2  -8  -2   99.69    4.50
   2  -8  -2   99.89    4.60
   2  -8  -2  101.89    5.50
   2  -8  -2  102.29    4.60
   2  -8  -2   99.99    4.80
  -2   8   2  106.39    4.90
  -2   8   2  101.79    4.60
  -2   8   2  100.19    4.50
  -2   8   2   88.69    5.40
   1  -8  -2   62.69    3.60
   1  -8  -2   58.69    2.90
   1  -8  -2   63.29    2.80
   1  -8  -2   57.29    3.30
   1  -8  -2   63.39    3.40
   1  -8  -2   60.29    3.10
  -1   8   2   59.79    3.10
  -1   8   2   58.89    3.00
  -1   8   2   60.09    3.40
   0  -8  -2    6.00    1.50
   0  -8  -2    5.50    0.80
   0  -8  -2    6.10    1.30
   0  -8  -2    4.60    1.20
   0  -8  -2    3.80    0.90
   0  -8  -2    5.80    1.60
   0   8   2    5.50    1.70
   0   8   2    4.60    1.00
   0   8   2    3.50    1.10
   0   8   2    5.20    1.00
  -1  -8  -2  306.87   11.90
  -1  -8  -2  305.77   11.50
  -1  -8  -2  304.37   11.80
  -1  -8  -2  294.77   11.40
  -1  -8  -2  297.17   12.00
   1   8   2  296.17   11.60
   1   8   2  285.87   12.00
   1   8   2  304.37   12.20
   1   8   2  300.77   12.00
   1   8   2  302.47   11.80
  -2  -8  -2  193.68    7.50
  -2  -8  -2  183.18    7.40
  -2  -8  -2  187.88    7.90
   2   8   2  194.48    7.80
   2   8   2  189.38    8.30
   2   8   2  194.58    8.00
   2   8   2  196.78    7.50
   2   8   2  181.78    8.00
   2   8   2  187.58    7.80
  -3  -8  -2   62.69    3.50
  -3  -8  -2   58.49    3.80
  -3  -8  -2   67.89    3.50
  -3  -8  -2   59.79    2.90
  -3  -8  -2   58.09    2.80
   3   8   2   59.59    2.70
   3   8   2   61.89    3.20
   3   8   2   64.29    3.20
   3   8   2   61.99    3.80
   3   8   2   67.89    3.60
  -4  -8  -2   90.79    5.40
  -4  -8  -2   92.19    4.10
  -4  -8  -2   95.09    4.70
  -4  -8  -2   84.79    4.60
  -4  -8  -2   93.49    3.90
   4   8   2   87.39    4.20
   4   8   2   90.39    4.40
   4   8   2   96.29    4.90
   4   8   2   96.69    4.60
  -5  -8  -2   73.59    3.40
  -5  -8  -2   75.89    4.60
  -5  -8  -2   76.29    3.20
   5   8   2   56.79    5.70
   5   8   2   70.99    3.60
  -6  -8  -2    9.70    1.30
   6   8   2   11.30    1.50
   6   8   2   11.80    2.20
   6   8   2    7.60    1.20
   7   8   2   33.60    3.00
   5  -9  -2    0.90    0.90
   5  -9  -2   -0.40    0.60
  -5   9   2    0.80    0.90
  -5   9   2    0.40    1.00
   4  -9  -2    1.70    0.90
   4  -9  -2    2.00    1.00
  -4   9   2    2.20    1.20
  -4   9   2    0.50    1.00
  -4   9   2    1.00    1.50
   3  -9  -2   62.99    3.70
   3  -9  -2   58.59    3.10
  -3   9   2   58.09    3.50
  -3   9   2   63.39    3.40
  -3   9   2   61.69    3.50
   2  -9  -2    0.70    1.10
   2  -9  -2    1.00    0.80
   2  -9  -2   -1.30    0.90
   2  -9  -2    0.30    2.00
   2  -9  -2    2.50    2.10
  -2   9   2    0.30    1.00
  -2   9   2    1.50    1.00
  -2   9   2    0.00    0.80
  -2   9   2    1.10    1.30
   1  -9  -2    1.90    1.20
   1  -9  -2    1.60    0.90
   1  -9  -2   -0.60    1.40
   1  -9  -2   -1.40    2.40
   1  -9  -2    2.90    1.60
   1  -9  -2    0.70    1.10
   1  -9  -2    1.70    1.20
  -1   9   2    0.40    0.90
  -1   9   2    2.10    0.80
  -1   9   2    1.80    1.10
   0  -9  -2    6.20    1.60
   0  -9  -2    6.60    1.10
   0  -9  -2    4.80    2.50
   0  -9  -2    6.20    2.20
   0  -9  -2    4.90    1.10
   0   9   2    3.70    1.00
   0   9   2    2.70    1.50
   0   9   2    4.90    1.20
   0   9   2    6.00    1.00
  -1  -9  -2   26.70    2.40
  -1  -9  -2   23.00    3.10
  -1  -9  -2   27.50    2.10
  -1  -9  -2   23.10    1.70
  -1  -9  -2   26.20    2.90
   1   9   2   24.20    1.80
   1   9   2   25.10    1.70
   1   9   2   19.40    2.10
   1   9   2   20.50    2.60
   1   9   2   26.30    3.80
  -2  -9  -2  125.59    6.30
  -2  -9  -2  131.09    5.40
  -2  -9  -2  133.89    5.70
  -2  -9  -2  128.69    5.90
  -2  -9  -2  127.19    6.40
  -2  -9  -2  134.09    5.40
   2   9   2  130.69    5.60
   2   9   2  130.89    5.30
   2   9   2  122.79    5.80
   2   9   2  126.29    5.80
   2   9   2  128.79    6.10
  -3  -9  -2   15.70    2.90
  -3  -9  -2   14.10    2.00
  -3  -9  -2   16.00    1.60
  -3  -9  -2   15.80    1.40
   3   9   2   14.50    1.10
   3   9   2   11.90    1.50
   3   9   2   15.30    2.00
   3   9   2   13.80    2.30
   3   9   2   15.90    1.50
   3   9   2   14.40    1.90
  -4  -9  -2   26.10    1.90
  -4  -9  -2   29.40    3.00
  -4  -9  -2   29.50    3.10
  -4  -9  -2   28.00    1.80
   4   9   2   25.90    3.50
   4   9   2   27.10    2.50
   4   9   2   30.20    2.70
   4   9   2   27.00    2.10
  -5  -9  -2   -0.20    0.90
  -5  -9  -2    0.80    1.00
   5   9   2    0.90    1.20
   5   9   2   -0.30    1.10
   5   9   2   -0.10    0.90
   6   9   2    3.70    1.20
   6   9   2    1.00    0.90
   4 -10  -2  109.79    4.50
   4 -10  -2  111.09    4.50
  -4  10   2  110.09    4.60
  -4  10   2  111.89    4.90
  -4  10   2   92.89    4.90
   3 -10  -2    2.90    1.00
   3 -10  -2    1.10    0.90
  -3  10   2   -0.10    1.50
  -3  10   2    3.00    1.10
  -3  10   2    4.20    1.20
   2 -10  -2    6.40    1.30
   2 -10  -2    5.90    1.10
   2 -10  -2    6.60    1.30
  -2  10   2    5.90    1.50
  -2  10   2    8.30    1.60
  -2  10   2    4.60    1.10
   1 -10  -2   23.50    3.40
   1 -10  -2   24.30    2.10
   1 -10  -2   21.00    2.60
  -1  10   2   22.80    1.90
   0 -10  -2    1.00    1.20
   0 -10  -2   -1.20    1.90
   0 -10  -2   -0.10    0.90
   0 -10  -2    0.10    1.60
   0 -10  -2    1.90    1.10
   0  10   2    1.40    1.40
   0  10   2    1.20    0.80
   0  10   2    0.60    1.00
  -1 -10  -2    6.10    1.10
  -1 -10  -2    4.20    0.90
  -1 -10  -2   -0.30    1.80
   1  10   2    3.50    0.90
   1  10   2    2.40    2.40
   1  10   2    3.90    0.90
  -2 -10  -2   20.50    2.20
  -2 -10  -2   25.30    1.80
  -2 -10  -2   27.00    1.80
  -2 -10  -2   24.70    3.10
   2  10   2   19.60    2.20
   2  10   2   24.60    1.70
   2  10   2   19.00    2.90
   2  10   2   20.70    2.60
   2  10   2   24.20    2.90
  -3 -10  -2    5.70    2.20
  -3 -10  -2    5.30    1.40
  -3 -10  -2    5.10    1.00
   3  10   2    5.60    1.50
   3  10   2    5.90    1.60
   3  10   2    4.30    1.30
  -4 -10  -2   73.59    3.30
  -4 -10  -2   74.29    3.30
   4  10   2   69.79    3.80
   4  10   2   69.69    3.60
   4  10   2   71.39    3.70
  -5 -10  -2    3.80    0.90
   5  10   2    5.80    1.10
   5  10   2    2.20    1.00
   3 -11  -2    2.50    0.80
   3 -11  -2    1.50    0.60
  -3  11   2    1.50    1.00
  -3  11   2    1.40    0.90
   2 -11  -2   53.19    2.60
   2 -11  -2   48.30    2.90
  -2  11   2   49.50    2.70
  -2  11   2   46.80    2.40
   1 -11  -2    1.20    1.30
   1 -11  -2    0.90    0.80
  -1  11   2   -0.20    0.90
  -1  11   2    0.00    0.70
   0 -11  -2    0.20    1.80
   0 -11  -2    0.00    1.10
   0 -11  -2    0.80    0.80
   0  11   2    0.70    1.10
   0  11   2    1.20    0.70
  -1 -11  -2   18.70    1.80
  -1 -11  -2   23.30    2.50
  -1 -11  -2   25.10    1.80
  -1 -11  -2   23.60    1.90
   1  11   2   18.60    2.10
   1  11   2   23.40    1.40
  -2 -11  -2   17.80    1.90
  -2 -11  -2   17.20    1.50
  -2 -11  -2   19.50    2.00
  -2 -11  -2   16.60    1.80
   2  11   2   13.50    1.10
   2  11   2   21.10    2.30
   2  11   2   13.50    1.60
  -3 -11  -2  108.59    4.70
  -3 -11  -2  108.69    4.60
   3  11   2  105.19    5.40
   3  11   2  109.89    5.20
   3  11   2  126.09    5.10
  -4 -11  -2    1.90    0.80
  -4 -11  -2    2.80    1.20
   4  11   2    3.80    1.50
   4  11   2    4.10    1.30
   0 -12  -2   -0.50    0.80
   0  12   2   -0.10    0.60
   0  12   2   -1.00    1.00
  -1 -12  -2   27.80    2.10
  -1 -12  -2   26.00    2.20
   1  12   2   30.30    2.20
   1  12   2   28.10    1.90
   2  11  -3   15.90    1.90
   2  11  -3   14.80    1.50
  -2 -11   3   14.90    1.80
  -2 -11   3   17.00    1.60
   1  11  -3   -0.60    0.70
   1  11  -3   -0.20    0.80
   1  11  -3    1.40    0.90
  -1 -11   3    1.20    0.90
  -1 -11   3    0.70    1.10
   0  11  -3    4.70    1.00
   0  11  -3    5.40    0.90
  -1  11  -3    1.40    0.60
  -1  11  -3    1.50    0.90
   1 -11   3   -1.40    1.00
   4  10  -3    0.50    1.20
   4  10  -3    0.10    1.00
  -4 -10   3    1.20    0.80
   3  10  -3    5.20    1.10
   3  10  -3    6.20    1.50
  -3 -10   3    5.90    1.00
  -3 -10   3    8.10    2.00
  -3 -10   3    4.50    1.10
   2  10  -3    0.10    0.60
   2  10  -3    0.60    1.00
   2  10  -3    3.50    1.70
   2  10  -3   -0.90    1.10
  -2 -10   3    0.20    1.00
  -2 -10   3    0.70    1.00
  -2 -10   3    0.80    0.90
   1  10  -3    1.00    1.20
   1  10  -3   -0.50    0.60
  -1 -10   3    0.80    1.20
  -1 -10   3    1.80    1.00
  -1 -10   3    1.50    0.90
   0  10  -3    1.90    1.20
   0  10  -3    1.00    0.80
   0 -10   3    2.40    1.50
   0 -10   3    2.60    2.30
   0 -10   3    1.90    1.90
   0 -10   3    1.10    1.10
   0 -10   3    3.10    1.00
  -1  10  -3    1.40    0.80
  -1  10  -3    2.80    1.10
   1 -10   3   -0.30    0.90
   1 -10   3    1.80    1.10
  -2  10  -3    1.80    0.80
  -2  10  -3    1.20    1.30
  -2  10  -3    1.30    1.10
   2 -10   3    0.20    1.10
   2 -10   3    0.80    1.20
   2 -10   3    3.10    1.00
  -3  10  -3    2.90    1.10
  -3  10  -3    3.10    0.90
  -3  10  -3    2.40    1.30
   3 -10   3    1.70    1.40
   3 -10   3    3.20    0.90
   3 -10   3    1.30    0.80
   5   9  -3    2.50    1.00
   5   9  -3    2.00    1.20
   5   9  -3    2.80    1.10
  -5  -9   3    3.10    1.10
   4   9  -3   -0.20    1.20
   4   9  -3    0.30    1.10
   4   9  -3    0.00    1.30
  -4  -9   3    0.80    0.80
  -4  -9   3   -0.10    0.80
  -4  -9   3    1.60    1.30
   3   9  -3    0.30    1.20
   3   9  -3    0.90    1.30
   3   9  -3    0.10    1.40
   3   9  -3   -1.10    1.60
  -3  -9   3    2.10    1.10
  -3  -9   3   -0.10    0.80
  -3  -9   3   -1.40    0.80
  -3  -9   3    2.10    2.50
   2   9  -3    0.90    1.40
   2   9  -3   -1.20    1.70
   2   9  -3    0.70    1.00
  -2  -9   3    4.70    2.00
  -2  -9   3    1.70    0.90
  -2  -9   3    1.40    1.00
  -2  -9   3    1.30    0.80
   1   9  -3    1.30    0.80
   1   9  -3    0.30    1.10
  -1  -9   3    0.60    0.80
  -1  -9   3    0.40    0.90
  -1  -9   3   -0.90    1.60
  -1  -9   3    0.20    0.90
   0   9  -3    4.80    1.40
   0   9  -3    2.20    0.80
   0  -9   3    3.80    1.10
   0  -9   3    3.70    2.70
   0  -9   3    2.20    1.70
   0  -9   3    1.60    1.00
   0  -9   3    4.20    1.30
   0  -9   3    2.50    0.90
  -1   9  -3    5.70    1.00
  -1   9  -3    4.70    1.20
   1  -9   3    6.50    1.20
   1  -9   3    7.90    2.00
   1  -9   3    5.90    1.30
   1  -9   3    5.30    1.90
   1  -9   3    3.00    1.30
  -2   9  -3   -0.80    1.50
  -2   9  -3    0.30    1.20
  -2   9  -3    0.60    1.10
   2  -9   3   -2.20    1.20
   2  -9   3    1.30    1.00
   2  -9   3    1.20    2.10
   2  -9   3   -0.10    1.10
  -3   9  -3    0.70    1.30
  -3   9  -3    1.60    1.10
  -3   9  -3    1.30    1.00
   3  -9   3    0.10    0.90
   3  -9   3    0.20    1.20
   3  -9   3    2.30    1.00
  -4   9  -3    0.10    1.30
  -4   9  -3    0.50    1.20
  -4   9  -3    1.70    0.90
   4  -9   3    0.70    0.70
   4  -9   3    1.40    0.80
   5  -9   3    1.70    0.70
   5  -9   3    1.60    0.60
   5  -9   3   -0.10    0.90
   6   8  -3   -0.40    1.50
   6   8  -3    1.30    1.10
   6   8  -3    0.60    1.90
   5   8  -3    4.90    1.40
   5   8  -3    6.80    1.40
   5   8  -3    9.90    1.70
  -5  -8   3    8.10    1.30
  -5  -8   3   10.50    1.60
  -4  -8   3    0.90    0.90
  -4  -8   3    0.20    0.80
  -4  -8   3   -0.20    2.60
   3   8  -3    0.50    0.60
   3   8  -3    0.20    1.20
   3   8  -3    0.50    1.00
   3   8  -3    2.40    1.30
   3   8  -3    0.80    1.30
  -3  -8   3    0.60    0.80
  -3  -8   3    1.90    0.70
  -3  -8   3    1.20    1.70
  -3  -8   3   -1.00    2.50
   2   8  -3    3.10    1.50
   2   8  -3    2.90    0.80
   2   8  -3    1.40    1.10
   2   8  -3    5.70    1.40
  -2  -8   3    4.50    2.00
  -2  -8   3    3.10    0.80
  -2  -8   3    2.70    1.80
  -2  -8   3    2.90    1.60
   1   8  -3   23.00    1.60
   1   8  -3   24.10    2.10
   1   8  -3   16.00    2.70
   1   8  -3   22.00    2.60
  -1  -8   3   25.70    2.70
  -1  -8   3   21.20    1.60
  -1  -8   3   24.20    1.80
  -1  -8   3   21.70    2.30
  -1  -8   3   22.50    1.50
  -1  -8   3   23.80    2.60
  -1  -8   3   22.30    2.90
   0   8  -3    2.60    1.20
   0   8  -3    4.20    1.00
   0   8  -3    6.80    1.40
   0  -8   3    4.30    0.80
   0  -8   3    6.10    1.00
   0  -8   3    6.50    1.90
   0  -8   3    4.00    2.00
   0  -8   3    3.70    1.20
   0  -8   3    5.40    1.40
   0  -8   3    5.10    1.00
  -1   8  -3   42.30    2.90
  -1   8  -3   43.80    2.60
  -1   8  -3   40.60    2.40
  -1   8  -3   42.80    3.80
   1  -8   3   38.90    3.40
   1  -8   3   43.20    2.60
   1  -8   3   41.50    2.80
   1  -8   3   40.90    2.20
   1  -8   3   36.50    2.80
   1  -8   3   37.20    2.30
   1  -8   3   40.10    2.40
  -2   8  -3    1.30    1.00
  -2   8  -3   -4.20    2.40
  -2   8  -3    0.40    0.80
  -2   8  -3    0.20    1.20
   2  -8   3    0.50    1.10
   2  -8   3   -0.40    0.90
   2  -8   3   -0.50    0.90
   2  -8   3   -0.10    1.50
   2  -8   3    3.10    2.40
  -3   8  -3    0.40    0.90
  -3   8  -3   -2.00    1.10
  -3   8  -3    0.50    0.90
   3  -8   3    0.30    0.90
   3  -8   3   -1.00    1.00
   3  -8   3    1.80    0.90
   3  -8   3   -0.40    2.00
  -4   8  -3    0.00    1.00
  -4   8  -3    0.60    1.30
  -4   8  -3    1.20    1.50
   4  -8   3    1.10    0.90
   4  -8   3    1.30    1.30
   4  -8   3    0.00    1.00
  -5   8  -3    1.80    0.90
   5  -8   3    1.40    0.70
   5  -8   3    2.40    0.90
  -6   8  -3    2.00    0.90
   6  -8   3    2.90    0.60
   6  -8   3    2.80    0.90
   7   7  -3    1.60    1.40
   7   7  -3    3.80    2.30
   6   7  -3   -1.00    1.10
   6   7  -3   -1.20    1.40
   6   7  -3    0.80    1.20
   5   7  -3   12.60    2.30
  -5  -7   3   16.40    1.50
  -5  -7   3   13.50    2.10
   4   7  -3   -0.80    1.20
   4   7  -3    1.00    1.10
   4   7  -3   -0.20    1.40
   4   7  -3   -0.80    1.10
  -4  -7   3   -1.20    1.00
  -4  -7   3    0.00    0.80
  -4  -7   3   -4.90    2.70
  -4  -7   3    1.50    1.40
   3   7  -3    1.50    1.20
   3   7  -3    3.60    1.20
   3   7  -3    1.50    1.00
   3   7  -3   -0.60    1.30
   3   7  -3   -0.30    0.60
  -3  -7   3    0.50    0.60
  -3  -7   3    0.40    1.20
  -3  -7   3    1.20    1.40
  -3  -7   3    2.70    1.80
  -3  -7   3    0.10    0.70
   2   7  -3    0.50    1.00
   2   7  -3    1.70    1.20
   2   7  -3   -0.40    0.60
   2   7  -3    0.80    1.20
  -2  -7   3    0.70    1.10
  -2  -7   3    0.60    1.10
  -2  -7   3   -1.10    0.60
  -2  -7   3   -0.40    0.60
  -2  -7   3   -0.40    1.40
   1   7  -3   23.80    1.80
   1   7  -3   20.70    2.60
   1   7  -3   18.30    2.30
   1   7  -3   20.40    1.60
   1   7  -3   20.20    2.00
  -1  -7   3   25.80    1.90
  -1  -7   3   23.20    1.50
  -1  -7   3   20.80    1.50
  -1  -7   3   21.90    2.10
  -1  -7   3   21.90    2.10
   0   7  -3   15.80    2.40
   0   7  -3   14.80    2.00
   0   7  -3   17.10    1.60
   0   7  -3   15.90    1.90
   0   7  -3   16.30    1.50
   0   7  -3   13.00    2.30
   0   7  -3   18.40    2.10
   0  -7   3   19.10    2.00
   0  -7   3   16.40    1.30
   0  -7   3   15.20    1.30
   0  -7   3   14.90    2.00
   0  -7   3   16.60    1.90
   0  -7   3   16.70    1.50
   0  -7   3   14.80    1.70
  -1   7  -3    2.20    0.80
  -1   7  -3    4.20    1.40
  -1   7  -3    0.40    1.10
  -1   7  -3    3.90    1.10
  -1   7  -3    3.10    1.10
   1  -7   3    2.40    1.70
   1  -7   3    2.70    1.00
   1  -7   3    1.60    1.30
   1  -7   3    3.90    0.70
   1  -7   3    3.20    0.80
   1  -7   3    2.40    1.20
   1  -7   3    0.50    1.40
   1  -7   3    2.50    0.70
  -2   7  -3    2.10    1.10
  -2   7  -3   -0.20    0.90
  -2   7  -3    1.30    1.60
  -2   7  -3    1.20    0.90
   2  -7   3    1.90    1.00
   2  -7   3    0.00    0.70
   2  -7   3    0.70    0.90
   2  -7   3    2.20    1.10
   2  -7   3    1.10    1.00
  -3   7  -3    2.10    1.10
  -3   7  -3   -0.40    1.10
  -3   7  -3    0.50    0.90
  -3   7  -3    3.00    1.10
  -3   7  -3    0.60    1.80
   3  -7   3    1.50    0.90
   3  -7   3    0.60    1.40
   3  -7   3    2.00    2.10
   3  -7   3    0.40    0.80
   3  -7   3    0.20    0.90
  -4   7  -3    1.00    2.20
  -4   7  -3    0.70    1.40
  -4   7  -3    2.10    1.30
  -4   7  -3    1.10    1.20
  -4   7  -3    0.80    1.10
  -4   7  -3    1.30    1.00
   4  -7   3   -1.20    1.20
   4  -7   3   -2.00    2.10
   4  -7   3    0.60    0.80
   4  -7   3    0.70    0.90
  -5   7  -3    6.50    1.30
  -5   7  -3    6.60    1.20
  -5   7  -3   10.80    2.00
  -5   7  -3    7.60    1.60
   5  -7   3    4.40    1.00
   5  -7   3    3.50    1.20
  -6   7  -3    1.50    0.80
  -6   7  -3    3.40    1.20
   6  -7   3    2.10    0.80
   6  -7   3    2.30    0.90
   6  -7   3    1.20    0.60
   7   6  -3    1.50    1.30
   7   6  -3    1.80    1.20
   6   6  -3    0.40    1.60
   6   6  -3    3.40    1.50
   6   6  -3    4.10    1.40
   5   6  -3   10.80    1.90
   5   6  -3   10.80    1.60
   5   6  -3    7.80    1.40
   5   6  -3    7.20    2.10
  -5  -6   3    9.10    1.00
  -5  -6   3    4.10    1.50
   4   6  -3   14.90    1.80
   4   6  -3   11.70    1.80
   4   6  -3   14.80    2.30
   4   6  -3   13.80    2.10
  -4  -6   3   13.00    1.60
  -4  -6   3   17.00    2.00
  -4  -6   3   15.80    1.20
  -4  -6   3   13.90    3.50
  -4  -6   3   12.20    1.70
   3   6  -3   52.59    2.90
   3   6  -3   52.29    3.40
   3   6  -3   49.30    2.40
   3   6  -3   58.29    3.20
   3   6  -3   53.69    2.90
   3   6  -3   47.90    3.10
  -3  -6   3   49.30    2.30
  -3  -6   3   51.49    2.70
  -3  -6   3   53.19    3.10
  -3  -6   3   50.19    2.50
  -3  -6   3   53.19    2.90
   2   6  -3   84.69    4.20
   2   6  -3   74.99    5.70
   2   6  -3   91.09    3.70
   2   6  -3   86.29    3.90
   2   6  -3   81.69    4.10
   2   6  -3   83.89    4.20
  -2  -6   3   85.79    3.50
  -2  -6   3   82.39    3.60
  -2  -6   3   85.39    4.00
  -2  -6   3   85.49    3.90
  -2  -6   3   90.49    3.90
   1   6  -3    3.90    0.90
   1   6  -3    1.60    0.90
   1   6  -3    2.70    1.40
   1   6  -3    2.30    0.70
   1   6  -3    2.70    1.10
   1   6  -3    3.20    1.50
   1   6  -3    2.50    1.30
  -1  -6   3    3.90    1.00
  -1  -6   3    3.20    1.00
  -1  -6   3    4.50    0.70
  -1  -6   3    2.40    0.80
  -1  -6   3    2.30    0.50
   0   6  -3    3.50    2.00
   0   6  -3    2.30    1.00
   0   6  -3    3.00    0.90
   0   6  -3    1.90    1.40
   0   6  -3    2.70    0.80
   0   6  -3    2.30    1.20
   0   6  -3    2.80    0.90
   0  -6   3    2.40    0.90
   0  -6   3    2.50    0.90
   0  -6   3    2.90    1.00
   0  -6   3    2.80    1.60
   0  -6   3    1.30    0.50
   0  -6   3    2.10    0.60
  -1   6  -3    1.50    1.00
  -1   6  -3    1.40    1.20
  -1   6  -3    0.40    1.00
  -1   6  -3    2.20    1.20
  -1   6  -3    1.30    0.80
   1  -6   3   -0.60    1.30
   1  -6   3    1.60    0.60
   1  -6   3    1.60    0.60
   1  -6   3    1.30    1.10
   1  -6   3    0.50    0.90
   1  -6   3    0.80    1.10
   1  -6   3    2.50    0.60
   1  -6   3    0.80    0.90
  -2   6  -3   59.39    3.10
  -2   6  -3   54.79    2.60
  -2   6  -3   58.19    3.10
  -2   6  -3   59.19    2.70
   2  -6   3   48.40    2.60
   2  -6   3   59.39    3.10
   2  -6   3   60.69    3.00
   2  -6   3   58.09    3.00
   2  -6   3   57.39    2.70
   2  -6   3   58.69    2.80
  -3   6  -3    4.50    1.30
  -3   6  -3    2.60    0.80
  -3   6  -3    3.60    1.40
  -3   6  -3    2.90    1.70
  -3   6  -3    1.80    1.30
  -3   6  -3    2.40    0.80
   3  -6   3    2.00    0.90
   3  -6   3    0.30    1.40
   3  -6   3    4.50    0.90
   3  -6   3    3.40    1.30
   3  -6   3    3.30    0.90
  -4   6  -3   13.20    2.10
  -4   6  -3   16.80    2.70
  -4   6  -3   15.40    1.50
  -4   6  -3   16.40    1.50
   4  -6   3   16.60    1.70
   4  -6   3   16.40    2.20
   4  -6   3   21.70    2.80
   4  -6   3   14.00    1.70
   4  -6   3   16.60    1.50
  -5   6  -3   28.90    3.70
  -5   6  -3   29.30    1.90
  -5   6  -3   29.60    3.20
  -5   6  -3   30.40    2.10
   5  -6   3   28.50    2.10
   5  -6   3   28.80    1.80
  -6   6  -3    1.60    0.90
  -6   6  -3    1.20    1.10
   6  -6   3    2.30    0.80
   6  -6   3    2.30    1.00
   6  -6   3    0.60    0.90
  -7   6  -3    4.20    0.90
  -7   6  -3    4.20    1.10
   7  -6   3    4.10    1.00
   7  -6   3    4.90    0.90
   7   5  -3   12.70    1.60
   7   5  -3    8.00    1.40
   6   5  -3    1.40    2.60
   6   5  -3    2.40    1.70
   6   5  -3    1.30    1.10
   6   5  -3    1.90    1.20
   5   5  -3   17.00    1.80
   5   5  -3   18.00    2.40
   5   5  -3   19.20    2.20
   5   5  -3   19.60    2.20
  -5  -5   3   16.60    1.40
  -5  -5   3   16.80    1.70
   4   5  -3   13.00    2.30
   4   5  -3   11.80    2.00
   4   5  -3   14.90    1.70
   4   5  -3   13.60    1.80
   4   5  -3   13.90    1.90
  -4  -5   3   13.50    1.30
  -4  -5   3   12.90    1.60
  -4  -5   3   16.10    2.20
  -4  -5   3   13.30    1.00
   3   5  -3    1.80    1.10
   3   5  -3    1.20    1.20
   3   5  -3    3.20    0.90
   3   5  -3    1.80    1.40
   3   5  -3    1.50    0.70
   3   5  -3    1.10    1.00
  -3  -5   3    2.40    0.40
  -3  -5   3    1.30    0.60
  -3  -5   3    2.00    1.00
  -3  -5   3    1.90    1.00
   2   5  -3   22.60    1.60
   2   5  -3   20.60    2.10
   2   5  -3   19.60    2.10
   2   5  -3   21.20    1.70
   2   5  -3   22.10    2.40
   2   5  -3   24.50    1.60
  -2  -5   3   22.30    1.40
  -2  -5   3   21.50    1.50
  -2  -5   3   20.50    1.10
  -2  -5   3   21.70    1.60
  -2  -5   3   21.50    1.40
   1   5  -3   -0.40    1.40
   1   5  -3   -0.30    0.60
   1   5  -3    0.30    0.90
   1   5  -3    0.10    1.00
   1   5  -3   -0.10    0.80
   1   5  -3    0.00    1.50
   1   5  -3    0.40    0.70
  -1  -5   3    0.70    0.40
  -1  -5   3    0.50    0.60
  -1  -5   3    0.70    0.60
  -1  -5   3    0.50    0.60
  -1  -5   3    0.20    0.60
   0   5  -3    9.50    1.40
   0   5  -3    9.50    1.30
   0   5  -3   10.30    1.80
   0   5  -3    8.30    1.00
   0   5  -3    7.10    1.60
   0   5  -3    8.60    1.00
   0  -5   3    9.20    1.00
   0  -5   3    9.20    0.70
   0  -5   3    9.20    1.10
   0  -5   3    7.60    1.00
  -1   5  -3   13.00    1.40
  -1   5  -3   11.00    1.30
  -1   5  -3   12.70    1.20
  -1   5  -3   11.90    1.70
  -1   5  -3   10.60    1.90
  -1   5  -3   12.30    1.70
   1  -5   3   12.10    0.90
   1  -5   3   10.90    1.10
   1  -5   3   11.40    1.00
   1  -5   3   13.70    1.40
   1  -5   3   12.40    1.20
   1  -5   3   14.40    2.10
   1  -5   3   11.70    1.10
  -2   5  -3  116.89    4.50
  -2   5  -3  107.89    4.80
  -2   5  -3  114.19    4.60
  -2   5  -3  111.09    5.30
  -2   5  -3  110.79    5.10
  -2   5  -3  116.39    4.80
   2  -5   3  115.69    4.90
   2  -5   3  112.19    4.50
   2  -5   3  105.09    4.80
   2  -5   3  111.69    4.90
   2  -5   3  111.79    4.70
   2  -5   3  115.99    4.70
   2  -5   3  119.19    4.90
  -3   5  -3   28.70    2.80
  -3   5  -3   23.60    2.80
  -3   5  -3   27.90    2.00
  -3   5  -3   28.50    1.50
  -3   5  -3   30.40    2.20
  -3   5  -3   30.10    1.70
   3  -5   3   30.10    2.10
   3  -5   3   29.40    1.80
   3  -5   3   25.70    2.00
   3  -5   3   26.00    1.90
   3  -5   3   28.50    2.10
   3  -5   3   26.20    2.00
  -4   5  -3   16.40    1.40
  -4   5  -3   16.60    2.10
  -4   5  -3   17.40    2.30
  -4   5  -3   16.90    1.40
  -4   5  -3   19.50    2.70
   4  -5   3   17.40    1.80
   4  -5   3   17.30    2.40
   4  -5   3   17.60    2.60
   4  -5   3   16.70    1.50
   4  -5   3   17.30    1.60
   4  -5   3   20.70    2.40
   4  -5   3   15.70    1.70
  -5   5  -3   24.10    2.50
  -5   5  -3   19.50    1.50
  -5   5  -3   17.80    2.50
   5  -5   3   19.70    1.50
   5  -5   3   13.20    2.00
   5  -5   3   23.20    2.30
   5  -5   3   19.40    1.80
  -6   5  -3    7.30    1.10
  -6   5  -3    5.50    1.00
   6  -5   3    4.60    1.20
   6  -5   3    7.50    2.40
   6  -5   3    5.90    1.50
   6  -5   3    8.90    1.30
   6  -5   3    5.40    1.10
  -7   5  -3    3.10    1.10
  -7   5  -3    0.30    0.80
  -7   5  -3   -1.20    0.80
   7  -5   3   -0.90    1.10
   7  -5   3   -0.80    0.80
   7  -5   3   -0.50    1.00
   7  -5   3   -0.20    0.80
   7   4  -3    2.30    1.50
   7   4  -3    3.40    1.40
   6   4  -3   -3.80    1.90
   6   4  -3   -0.60    1.00
   6   4  -3   -1.00    1.70
   6   4  -3    0.20    1.20
   5   4  -3   25.70    2.30
   5   4  -3   25.10    2.00
   5   4  -3   20.40    2.70
  -5  -4   3   24.90    1.50
   4   4  -3   64.29    3.50
   4   4  -3   63.99    3.90
   4   4  -3   67.09    3.30
   4   4  -3   67.09    3.40
  -4  -4   3   72.99    2.90
  -4  -4   3   66.89    2.70
  -4  -4   3   69.79    3.40
  -4  -4   3   65.39    3.20
   3   4  -3  195.58    7.80
   3   4  -3  182.48    8.60
   3   4  -3  193.28    8.00
   3   4  -3  193.48    7.90
   3   4  -3  198.98    8.20
  -3  -4   3  189.38    7.60
  -3  -4   3  196.88    7.40
  -3  -4   3  200.88    7.50
  -3  -4   3  205.68    7.70
  -2  -4   3   12.80    0.80
  -2  -4   3   12.00    1.40
  -2  -4   3   14.30    1.30
  -2  -4   3   12.10    1.00
  -2  -4   3   14.90    1.00
   1   4  -3    0.70    0.50
   1   4  -3    1.90    0.50
  -1  -4   3    1.20    0.50
  -1  -4   3    1.70    0.40
  -1  -4   3    0.70    0.60
  -1  -4   3    1.40    0.60
   0   4  -3    0.60    0.60
   0   4  -3    0.90    0.50
   0   4  -3    1.30    0.40
   0   4  -3    0.10   13.00
   0  -4   3    1.10    0.50
   0  -4   3   28.20   12.60
   0  -4   3    0.70    0.50
   0  -4   3    1.50    0.50
   0  -4   3    1.00    0.40
  -1   4  -3   36.50    1.90
  -1   4  -3   35.50    1.80
  -1   4  -3   34.10    2.00
  -1   4  -3   21.30   17.30
  -1   4  -3   37.60    1.80
  -1   4  -3   36.50    1.60
   1  -4   3   35.20    1.90
   1  -4   3   12.00   15.10
   1  -4   3   37.20    1.60
   1  -4   3   34.80    1.70
   1  -4   3   35.20    1.80
   1  -4   3   35.80    1.80
   1  -4   3   35.80    1.90
  -2   4  -3    0.10    0.50
  -2   4  -3   -2.60    1.90
  -2   4  -3   -0.20    0.60
  -2   4  -3   -6.30   22.30
  -2   4  -3    0.40    0.40
   2  -4   3   -0.30    0.50
   2  -4   3   -0.50    0.50
   2  -4   3    0.90    0.60
   2  -4   3    0.70    0.70
   2  -4   3    1.50    0.70
   2  -4   3   19.40   20.40
   2  -4   3    0.10    0.60
  -3   4  -3   81.89    3.40
  -3   4  -3   72.19    3.10
  -3   4  -3   69.19    4.30
  -3   4  -3   75.09    3.10
  -3   4  -3   75.89    3.40
  -3   4  -3   57.09    7.10
   3  -4   3   74.19    3.30
   3  -4   3   72.39    3.40
   3  -4   3   67.79    4.30
   3  -4   3   71.39    3.50
   3  -4   3   75.59    3.30
   3  -4   3   77.69    3.40
   3  -4   3   65.09    3.50
  -4   4  -3    4.90    2.20
  -4   4  -3    5.20    1.10
  -4   4  -3    4.00    1.10
  -4   4  -3    4.40    0.60
   4  -4   3    5.50    1.70
   4  -4   3    6.70    1.20
   4  -4   3    3.40    1.20
   4  -4   3    5.80    0.90
   4  -4   3    7.60    1.50
   4  -4   3    7.90    1.40
   4  -4   3    4.70    1.20
   4  -4   3    6.00    1.20
  -5   4  -3   10.20    1.20
  -5   4  -3    9.20    1.10
   5  -4   3   10.60    1.50
   5  -4   3    7.80    1.30
   5  -4   3   10.50    1.70
   5  -4   3    9.40    1.10
   5  -4   3    8.30    1.20
  -6   4  -3   -1.10    2.00
  -6   4  -3    0.80    0.80
  -6   4  -3    3.10    2.40
  -6   4  -3    1.50    0.80
   6  -4   3    0.00    0.60
   6  -4   3    1.80    1.10
   6  -4   3    2.00    1.00
   6  -4   3    0.80    1.00
   6  -4   3    0.00    0.90
  -7   4  -3    3.80    0.90
  -7   4  -3    4.90    1.00
   7  -4   3    3.20    1.00
   7  -4   3    4.90    1.00
   7  -4   3    3.10    1.10
   7  -4   3    4.00    1.20
  -8   4  -3    3.30    0.90
  -8   4  -3    3.90    0.90
   8  -4   3    5.90    1.10
   8  -4   3    3.80    0.80
   8  -4   3    5.20    1.40
   8   3  -3   -0.10    2.80
   8   3  -3    2.90    2.00
   7   3  -3   -0.70    1.50
   7   3  -3    0.40    1.50
   7   3  -3    2.60    2.20
   7   3  -3    1.20    1.50
   6   3  -3    1.30    2.00
   6   3  -3   -1.00    1.00
   6   3  -3    1.30    1.20
   6   3  -3    0.90    1.70
   6   3  -3    0.20    1.30
   5   3  -3   -0.20    1.20
   5   3  -3   -0.50    1.00
   5   3  -3    1.00    1.00
  -5  -3   3    0.40    0.50
  -5  -3   3    0.20    1.30
   4   3  -3  162.48    6.40
   4   3  -3  142.89    6.80
   4   3  -3  152.98    6.60
   4   3  -3  157.58    6.50
   4   3  -3  150.48    7.10
  -4  -3   3  153.08    6.10
  -4  -3   3  162.68    5.90
   3   3  -3  359.46   13.30
  -3  -3   3  346.97   13.00
  -3  -3   3  338.27   12.90
  -3  -3   3  352.86   13.20
  -3  -3   3  348.97   13.20
   2   3  -3  205.58    7.60
   2   3  -3  164.18   13.90
  -2  -3   3  198.38    7.40
  -2  -3   3  199.78    7.50
  -2  -3   3  182.88   14.10
  -2  -3   3  193.88    7.90
  -2  -3   3  194.78    7.30
  -2  -3   3  199.78    7.50
   1   3  -3   18.00    1.00
   1   3  -3    4.80    7.20
   1   3  -3   17.00    1.00
  -1  -3   3   14.80    0.80
  -1  -3   3   16.60    1.00
  -1  -3   3   15.90    1.00
  -1  -3   3    9.50    7.30
  -1  -3   3   16.80    0.90
   0   3  -3    9.80    7.80
   0   3  -3   11.50    0.90
   0   3  -3   10.70    0.70
   0   3  -3   10.00    0.80
   0  -3   3   11.80    0.70
   0  -3   3   11.30    0.80
   0  -3   3   11.30    0.80
   0  -3   3    9.70    0.80
   0  -3   3    6.70    7.20
  -1   3  -3    2.50    0.50
  -1   3  -3    2.10    0.70
  -1   3  -3    3.30    0.40
  -1   3  -3   -5.70    9.10
  -1   3  -3    2.90    0.50
  -1   3  -3    2.70    0.60
   1  -3   3    2.20    0.50
   1  -3   3    2.30    0.50
   1  -3   3    3.30    0.40
   1  -3   3    1.80    0.70
   1  -3   3   -4.20    7.90
   1  -3   3    3.20    0.60
   1  -3   3    2.50    0.50
  -2   3  -3  184.18    6.80
  -2   3  -3  177.48    7.70
  -2   3  -3  183.08    7.00
  -2   3  -3  199.38   22.30
   2  -3   3  186.28    7.00
   2  -3   3  174.88    7.00
   2  -3   3  179.58    6.80
   2  -3   3  179.18    7.00
   2  -3   3  180.18   20.90
   2  -3   3  172.58    7.00
  -3   3  -3  194.08    9.10
  -3   3  -3  187.28    7.30
  -3   3  -3  181.68    7.00
  -3   3  -3  189.28    7.30
   3  -3   3  185.98    7.20
   3  -3   3  176.98    7.20
   3  -3   3  178.98    7.50
   3  -3   3  178.18    7.30
   3  -3   3  190.68    7.30
  -4   3  -3  510.35   18.90
  -4   3  -3  492.95   18.80
  -4   3  -3  509.55   19.10
  -4   3  -3  501.15   19.10
   4  -3   3  504.95   19.00
   4  -3   3  523.15   19.00
   4  -3   3  527.45   19.00
   4  -3   3  463.45   19.10
   4  -3   3  503.25   19.20
   4  -3   3  512.75   19.40
   4  -3   3  509.05   19.20
  -5   3  -3    4.60    1.30
  -5   3  -3    3.20    1.20
  -5   3  -3    1.80    1.10
   5  -3   3    3.00    0.90
   5  -3   3    3.30    1.00
   5  -3   3    3.20    1.00
   5  -3   3    4.20    1.00
   5  -3   3    2.80    0.80
  -6   3  -3    1.20    1.90
  -6   3  -3    0.20    0.60
  -6   3  -3   -0.40    1.60
   6  -3   3    1.40    1.00
   6  -3   3    0.10    0.90
   6  -3   3    0.90    0.60
   6  -3   3    0.80    0.90
   6  -3   3    1.30    0.80
  -7   3  -3    0.00    0.90
  -7   3  -3    1.70    0.90
   7  -3   3    1.80    1.40
   7  -3   3    3.00    1.30
   7  -3   3   -0.30    1.30
   7  -3   3    1.60    1.10
  -8   3  -3   20.90    1.80
  -8   3  -3   19.70    2.30
  -8   3  -3   21.00    1.70
   8  -3   3   20.60    1.60
   8  -3   3   23.20    1.60
   8  -3   3   24.40    1.80
   8   2  -3    4.40    1.30
   8   2  -3    1.40    1.40
   8   2  -3    4.70    1.30
   7   2  -3   -0.60    1.10
   7   2  -3   -0.20    1.40
   7   2  -3   -1.80    1.70
   6   2  -3    0.20    1.00
   6   2  -3   -0.40    1.00
   6   2  -3    0.60    1.10
   6   2  -3   -4.10    1.70
   6   2  -3    0.40    1.70
   5   2  -3   18.20    2.40
   5   2  -3   16.80    1.70
   5   2  -3   18.90    2.00
   5   2  -3   16.80    2.00
  -5  -2   3   14.80    1.90
  -5  -2   3   18.50    1.00
   4   2  -3   49.40    2.70
   4   2  -3   43.20    3.40
   4   2  -3   50.09    3.40
   4   2  -3   51.39    2.50
  -4  -2   3   47.50    2.40
  -4  -2   3   51.19    2.00
  -4  -2   3   44.70    6.00
  -4  -2   3   49.50    2.30
  -4  -2   3   51.39    2.40
   3   2  -3   51.49    2.40
  -3  -2   3   49.80    2.00
  -3  -2   3   47.00    2.10
  -3  -2   3   51.19    3.80
  -3  -2   3   49.50    2.10
   2   2  -3  262.87   13.80
   2   2  -3  288.27   10.50
  -2  -2   3  291.87   10.70
  -2  -2   3  281.57   10.40
  -2  -2   3  288.77   14.10
  -2  -2   3  281.27   10.40
  -2  -2   3  261.57   10.30
  -2  -2   3  286.47   10.40
  -2  -2   3  260.07   10.30
   1   2  -3  186.58    6.80
   1   2  -3  180.08   11.10
  -1  -2   3  171.88    6.70
  -1  -2   3  178.48    6.80
  -1  -2   3  142.99   10.70
  -1  -2   3  183.08    6.70
  -1  -2   3  192.08    6.80
  -1  -2   3  182.38    6.80
   0   2  -3    4.10    0.40
   0   2  -3   -0.20    4.50
   0   2  -3    4.60    0.50
   0   2  -3    4.40    0.50
   0  -2   3    4.10    0.50
   0  -2   3    4.20    0.40
   0  -2   3    4.00    0.50
   0  -2   3    8.70    5.00
   0  -2   3    4.90    0.50
  -1   2  -3  117.19   10.90
  -1   2  -3  111.49    4.10
  -1   2  -3  114.79    4.20
  -1   2  -3  108.59    4.10
  -1   2  -3  106.29    4.40
  -1   2  -3  108.49    4.20
   1  -2   3  109.39    4.30
   1  -2   3  104.99    4.20
   1  -2   3  110.19   10.50
   1  -2   3  105.59    4.20
   1  -2   3  103.09    4.10
  -2   2  -3  141.29    6.20
  -2   2  -3  151.28    5.60
  -2   2  -3  138.09   15.30
  -2   2  -3  137.79    5.60
  -2   2  -3  137.29    5.60
  -2   2  -3  142.89    5.50
   2  -2   3  152.48    5.60
   2  -2   3  129.39   14.80
   2  -2   3  150.08    5.60
   2  -2   3  141.49    5.60
  -3   2  -3  156.08    6.30
  -3   2  -3  156.88    7.60
  -3   2  -3  158.58    6.20
  -3   2  -3  161.18    6.10
   3  -2   3  161.68    6.30
   3  -2   3  165.88    6.30
   3  -2   3  160.98    6.30
  -4   2  -3  151.58    5.60
  -4   2  -3  143.69    5.90
  -4   2  -3  147.59    5.80
   4  -2   3  140.79    5.80
   4  -2   3  150.18    5.80
   4  -2   3  154.18    5.80
   4  -2   3  137.79    6.20
   4  -2   3  135.89    6.00
   4  -2   3  140.89    6.00
  -5   2  -3    0.60    0.40
  -5   2  -3    0.10    0.80
  -5   2  -3    1.30    0.70
  -5   2  -3    0.40    1.00
   5  -2   3    1.30    1.00
   5  -2   3    0.20    1.20
   5  -2   3    0.70    0.80
   5  -2   3   -0.50    0.80
  -6   2  -3    1.30    1.20
  -6   2  -3    1.70    0.60
  -6   2  -3    0.80    1.70
   6  -2   3   -0.10    0.90
   6  -2   3    1.50    0.80
   6  -2   3    0.50    0.90
   6  -2   3    1.70    0.70
   6  -2   3    1.70    1.00
   6  -2   3    0.80    1.60
  -7   2  -3   12.10    1.40
  -7   2  -3   10.40    1.20
   7  -2   3   10.90    1.40
   7  -2   3   11.90    1.40
   7  -2   3   11.00    1.80
  -8   2  -3   -0.10    1.30
   8  -2   3    1.10    0.80
   8  -2   3    1.20    1.00
   8  -2   3   -0.40    0.80
   8   1  -3    1.60    1.00
   8   1  -3    1.30    1.10
   8   1  -3   -0.20    1.30
   7   1  -3   12.00    1.40
   7   1  -3   11.60    1.70
   7   1  -3   15.00    1.80
   6   1  -3    0.60    1.10
   6   1  -3   -0.10    1.40
   6   1  -3   -1.00    1.10
   6   1  -3    0.50    1.00
   6   1  -3   -0.80    1.30
  -6  -1   3    1.80    1.70
  -6  -1   3    0.10    0.70
   5   1  -3   10.00    1.70
   5   1  -3    9.50    1.60
   5   1  -3   11.50    1.70
   5   1  -3   10.70    1.40
   5   1  -3   10.20    1.40
  -5  -1   3    7.30    1.30
  -5  -1   3    8.30    0.80
   4   1  -3  816.72   31.50
   4   1  -3  834.02   31.60
   4   1  -3  886.61   31.40
  -4  -1   3  875.01   31.00
  -4  -1   3  854.61   32.90
  -4  -1   3  783.42   31.80
  -4  -1   3  850.21   31.10
   3   1  -3  164.78    6.70
  -3  -1   3  174.48    6.50
  -3  -1   3  180.88    7.60
  -3  -1   3  171.18    6.40
   2   1  -3  356.36   15.00
   2   1  -3  358.56   12.70
  -2  -1   3  333.97   12.50
  -2  -1   3  318.37   12.50
  -2  -1   3  349.67   15.30
  -2  -1   3  325.57   12.50
  -2  -1   3  326.87   12.50
   1   1  -3   71.99    6.00
   1   1  -3   74.09    2.90
  -1  -1   3   72.19    2.80
  -1  -1   3   72.29    2.80
  -1  -1   3   73.29    2.80
  -1  -1   3   72.49    2.80
  -1  -1   3   73.39    2.80
  -1  -1   3   65.59    6.10
   0   1  -3  145.59    5.50
   0   1  -3  140.29    5.40
   0   1  -3  138.59    8.90
   0   1  -3  148.49    5.50
   0  -1   3  149.88    5.50
   0  -1   3  140.99    5.50
   0  -1   3  149.09    5.50
   0  -1   3  156.68    9.00
   0  -1   3  143.49    5.50
   0  -1   3  145.19    5.50
  -1   1  -3   27.70    1.20
  -1   1  -3   26.90    5.30
  -1   1  -3   27.00    1.20
  -1   1  -3   24.90    1.10
  -1   1  -3   26.50    1.50
   1  -1   3   25.60    1.20
   1  -1   3   27.70    1.20
   1  -1   3   22.00    4.60
  -2   1  -3  638.34   24.40
  -2   1  -3  662.03   24.40
  -2   1  -3  654.53   24.90
  -2   1  -3  627.84   24.30
  -2   1  -3  685.03   29.80
   2  -1   3  653.13   24.40
   2  -1   3  646.34   24.40
   2  -1   3  736.03   24.40
   2  -1   3  632.24   29.40
  -3   1  -3  464.65   17.30
  -3   1  -3  441.16   16.20
  -3   1  -3  390.26   25.10
  -3   1  -3  453.85   16.10
  -3   1  -3  397.26   16.10
   3  -1   3  421.66   24.20
   3  -1   3  430.36   16.20
   3  -1   3  441.56   16.20
  -4   1  -3  295.27   11.10
  -4   1  -3  291.17   11.20
  -4   1  -3  286.47   10.90
  -4   1  -3  294.47   11.10
   4  -1   3  296.07   11.50
   4  -1   3  297.87   11.40
   4  -1   3  294.47   11.20
   4  -1   3  292.87   11.40
   4  -1   3  283.47   11.10
  -5   1  -3   18.40    1.40
  -5   1  -3   17.30    1.00
  -5   1  -3   20.70    1.70
  -5   1  -3   17.40    1.40
   5  -1   3   17.40    1.40
   5  -1   3   19.50    1.90
   5  -1   3   17.30    1.70
   5  -1   3   18.00    1.80
   5  -1   3   16.80    1.70
   5  -1   3   16.40    1.60
  -6   1  -3    1.70    1.70
  -6   1  -3    1.20    0.60
   6  -1   3    1.10    0.80
   6  -1   3    2.00    1.00
   6  -1   3    1.90    1.60
   6  -1   3    1.30    0.80
   6  -1   3    1.20    0.90
  -7   1  -3    4.60    1.70
  -7   1  -3    4.00    1.00
  -7   1  -3    5.40    0.90
   7  -1   3    1.20    1.70
   7  -1   3    4.90    1.20
   7  -1   3    4.80    1.00
   7  -1   3    5.60    1.10
  -8   1  -3   12.90    1.60
  -8   1  -3   14.80    2.00
   8  -1   3   17.20    1.60
   8  -1   3   17.60    1.90
   8  -1   3   16.50    1.60
   8   0  -3    2.20    0.90
   8   0  -3    0.70    1.00
   8   0  -3   -0.30    1.30
   7   0  -3    0.50    1.20
   7   0  -3    1.40    0.80
   7   0  -3   -1.40    0.90
   7   0  -3   -0.20    1.20
  -7   0   3    0.30    0.80
   6   0  -3    4.00    1.10
   6   0  -3    7.40    1.20
   6   0  -3    4.80    1.20
   6   0  -3    5.80    1.60
   6   0  -3    7.30    1.30
  -6   0   3    6.60    1.00
  -6   0   3    6.40    1.60
   5   0  -3   99.59    4.60
   5   0  -3  102.39    4.70
   5   0  -3  107.09    4.60
   5   0  -3   96.49    4.60
   5   0  -3  102.19    4.70
   5   0  -3  103.99    4.50
  -5   0   3   99.59    3.90
   4   0  -3    6.20    1.30
   4   0  -3    5.90    1.40
  -4   0   3    5.80    0.60
  -4   0   3    8.10    0.90
  -4   0   3    4.30    3.30
  -4   0   3    5.80    0.60
   3   0  -3 1204.88   43.50
   3   0  -3 1168.58   45.90
  -3   0   3 1148.09   43.40
  -3   0   3 1197.48   43.50
   2   0  -3   -0.70    3.40
   2   0  -3    6.90    0.60
   2   0  -3    2.90    3.10
  -2   0   3    7.60    0.50
  -2   0   3    6.60    0.60
  -2   0   3    5.40    0.30
  -2   0   3    6.30    0.40
   1   0  -3    2.00    0.20
   1   0  -3    2.50    2.50
   1   0  -3    1.50    0.20
   1   0  -3    1.20    0.30
  -1   0   3    1.40    0.20
  -1   0   3    1.20    0.20
  -1   0   3    1.90    2.40
  -1   0   3    1.50    0.20
  -1   0   3    0.90    0.30
  -1   0   3    0.80    0.30
   0   0  -3   -0.10    0.20
   0   0  -3    1.10    2.50
   0   0  -3    0.00    0.20
   0   0   3    0.00    0.20
   0   0   3   -0.10    0.20
   0   0   3    0.10    0.20
   0   0   3    0.00    0.20
   0   0   3    0.30    2.40
  -1   0  -3    0.50    0.20
  -1   0  -3    1.00    0.20
  -1   0  -3    0.80    0.50
  -1   0  -3   -0.40    2.70
   1   0   3    0.50    0.30
   1   0   3    0.20    0.20
   1   0   3    1.20    2.60
   1   0   3    0.50    0.40
   1   0   3    0.50    0.20
   1   0   3    0.40    0.20
  -2   0  -3    2.80    4.10
  -2   0  -3    5.40    0.50
  -2   0  -3    6.10    1.10
  -2   0  -3    6.40    0.80
   2   0   3    5.90    0.90
   2   0   3    5.70    0.50
   2   0   3    9.10    4.30
  -3   0  -3 1219.58   46.90
  -3   0  -3 1256.47   47.00
  -3   0  -3 1319.07   47.10
  -3   0  -3 1359.16   48.10
  -3   0  -3 1261.57   51.99
   3   0   3 1264.17   47.10
   3   0   3 1257.87   51.79
  -4   0  -3   -0.20    0.30
  -4   0  -3    0.40    0.40
  -4   0  -3    0.00    0.50
  -4   0  -3   -4.70    3.40
   4   0   3    0.10    0.80
   4   0   3    0.00    1.00
   4   0   3    1.40    0.70
   4   0   3    1.30    1.20
  -5   0  -3   73.09    2.90
  -5   0  -3   71.59    3.30
  -5   0  -3   73.59    3.10
   5   0   3   72.79    3.50
   5   0   3   73.39    4.10
   5   0   3   68.79    3.20
   5   0   3   70.19    3.40
   5   0   3   74.09    3.60
   5   0   3   69.89    3.10
   5   0   3   71.19    3.60
  -6   0  -3    4.90    1.80
  -6   0  -3    3.90    0.90
  -6   0  -3    5.50    0.80
   6   0   3    6.00    1.10
   6   0   3    4.40    1.00
   6   0   3    4.50    1.20
   6   0   3    4.90    1.50
  -7   0  -3    5.10    1.20
  -7   0  -3    2.80    0.80
  -7   0  -3    3.80    1.50
   7   0   3    4.40    1.10
   7   0   3    3.70    0.90
   7   0   3    3.30    0.90
   7   0   3    2.60    1.60
  -8   0  -3    2.80    1.10
   8   0   3    3.40    1.20
   8   0   3    3.60    0.90
   8   0   3    2.40    0.90
   9   0   3   49.90    2.20
   9   0   3   40.20    2.60
   8  -1  -3    2.20    1.00
   8  -1  -3    2.80    0.90
   8  -1  -3    5.30    1.40
  -8   1   3    6.00    1.30
   7  -1  -3   13.70    1.60
   7  -1  -3   12.40    1.80
   7  -1  -3   11.40    1.70
   7  -1  -3   12.10    1.70
  -7   1   3    8.60    3.50
  -7   1   3   16.20    1.90
  -7   1   3   10.10    1.90
  -7   1   3   11.40    1.20
   6  -1  -3    6.40    1.10
   6  -1  -3    7.40    1.40
   6  -1  -3    9.20    1.40
   6  -1  -3    7.60    1.30
  -6   1   3    6.20    2.70
  -6   1   3    7.80    1.00
   5  -1  -3  104.79    4.70
   5  -1  -3  104.59    4.50
   5  -1  -3  103.59    4.70
   5  -1  -3   99.39    4.50
   5  -1  -3   99.09    4.60
   5  -1  -3   96.59    4.30
  -5   1   3  102.79    4.10
  -5   1   3  101.19    4.00
   4  -1  -3  132.69    5.40
   4  -1  -3  133.89    5.60
   4  -1  -3  127.19    5.70
   4  -1  -3  130.69    5.80
  -4   1   3  138.49    5.20
  -4   1   3  139.89    5.10
  -4   1   3  138.49    5.30
   3  -1  -3    5.50    0.80
   3  -1  -3   -0.70    6.70
   3  -1  -3   13.40    6.40
  -3   1   3    7.70    1.00
  -3   1   3    6.80    0.70
  -3   1   3    7.10    0.60
  -3   1   3    7.80    0.60
   2  -1  -3 1204.08   46.10
   2  -1  -3 1156.18   42.20
   2  -1  -3 1157.08   45.90
  -2   1   3 1111.29   42.10
  -2   1   3 1093.19   42.20
  -2   1   3 1172.38   42.20
   1  -1  -3    6.70    3.20
   1  -1  -3    7.40    0.50
   1  -1  -3    6.80    0.30
   1  -1  -3    5.60    3.30
   1  -1  -3    7.20    0.50
  -1   1   3    7.30    0.50
  -1   1   3    6.80    0.50
   0  -1  -3  974.10   39.40
   0   1   3  969.90   36.70
   0   1   3 1055.89   39.60
  -1  -1  -3    9.70    3.30
  -1  -1  -3    9.30    0.50
  -1  -1  -3    9.00    0.60
  -1  -1  -3    9.20    0.70
  -1  -1  -3    9.10    0.50
   1   1   3    9.40    0.50
   1   1   3    9.60    0.50
   1   1   3    8.60    0.50
   1   1   3   10.40    1.00
   1   1   3   10.60    2.90
  -2  -1  -3 1099.59   44.90
  -2  -1  -3 1305.07   48.20
  -2  -1  -3 1253.27   45.60
   2   1   3 1247.48   48.00
   2   1   3 1220.98   45.50
  -3  -1  -3  140.29    5.30
  -3  -1  -3  144.99    5.20
  -3  -1  -3  131.99   10.60
  -3  -1  -3  140.29    5.30
  -3  -1  -3  136.99    6.50
   3   1   3  132.29    5.50
   3   1   3  132.09   10.30
  -4  -1  -3   20.30    3.70
  -4  -1  -3   20.40    1.10
  -4  -1  -3   19.10    1.20
   4   1   3   17.80    1.80
   4   1   3   17.70    1.40
   4   1   3   20.50    1.80
  -5  -1  -3   23.60    1.20
  -5  -1  -3   26.00    1.40
  -5  -1  -3   24.90    1.80
   5   1   3   24.20    2.20
   5   1   3   25.20    1.70
   5   1   3   23.00    1.80
   5   1   3   23.90    2.70
  -6  -1  -3   17.30    1.50
   6   1   3   19.10    2.60
   6   1   3   16.90    1.60
   6   1   3   16.30    1.80
   6   1   3   17.40    1.70
  -7  -1  -3   31.80    4.40
  -7  -1  -3   25.40    1.70
  -7  -1  -3   22.80    2.50
   7   1   3   21.70    2.80
   7   1   3   24.40    1.90
   7   1   3   24.20    1.90
   7   1   3   30.00    2.30
   8   1   3   76.99    3.80
   8   1   3   75.49    3.60
   8   1   3   68.69    3.40
   9   1   3    0.90    0.90
   9   1   3    1.50    1.00
   9   1   3    0.70    0.80
   8  -2  -3    0.60    0.90
   8  -2  -3    1.10    0.80
  -8   2   3    0.20    1.10
  -8   2   3   -0.70    1.00
   7  -2  -3    1.70    0.90
   7  -2  -3    1.70    0.90
   7  -2  -3    3.30    1.20
  -7   2   3    2.20    1.00
   6  -2  -3   21.40    1.90
   6  -2  -3   25.20    2.00
   6  -2  -3   23.30    1.90
   6  -2  -3   21.10    1.90
   6  -2  -3   20.80    2.00
  -6   2   3   24.00    1.90
  -6   2   3   25.50    2.50
  -6   2   3   22.20    1.40
  -6   2   3   19.90    1.50
   5  -2  -3   56.79    3.00
   5  -2  -3   54.39    2.90
   5  -2  -3   54.79    2.50
  -5   2   3   54.99    2.30
  -5   2   3   55.39    2.60
  -5   2   3   48.60    2.50
  -5   2   3   54.79    2.90
   4  -2  -3   89.69    4.20
   4  -2  -3   93.89    4.10
   4  -2  -3   93.39    4.40
   4  -2  -3   91.89    4.30
   4  -2  -3   95.09    3.90
   4  -2  -3   97.69    4.00
  -4   2   3   96.79    3.90
  -4   2   3   96.99    3.70
   3  -2  -3  229.18    8.80
   3  -2  -3  215.58   19.40
  -3   2   3  232.58    8.80
  -3   2   3  223.48    8.70
  -3   2   3  249.38    9.30
   2  -2  -3  527.05   18.00
   2  -2  -3  494.05   18.10
   2  -2  -3  470.75   18.00
   2  -2  -3  513.05   24.00
  -2   2   3  475.85   18.10
  -2   2   3  489.45   18.20
  -2   2   3  465.15   18.10
   1  -2  -3  622.54   23.00
   1  -2  -3  609.34   23.00
   1  -2  -3  610.54   22.90
   1  -2  -3  683.93   27.50
  -1   2   3  632.94   23.00
  -1   2   3  612.84   23.00
  -1   2   3  600.14   22.90
   0  -2  -3    8.90    4.10
   0  -2  -3   19.00    4.60
   0  -2  -3   15.50    0.80
   0  -2  -3   16.40    0.90
   0  -2  -3   15.50    0.80
   0   2   3   14.40    0.80
   0   2   3   15.50    0.80
  -1  -2  -3  658.53   25.70
  -1  -2  -3  565.14   21.90
  -1  -2  -3  590.84   22.00
  -1  -2  -3  576.34   21.90
  -1  -2  -3  573.24   21.80
   1   2   3  592.74   21.90
   1   2   3  614.64   22.40
  -2  -2  -3  170.28    6.00
  -2  -2  -3  161.88    6.80
  -2  -2  -3  161.08    6.20
  -2  -2  -3  151.08   10.00
  -2  -2  -3  158.68   10.20
  -2  -2  -3  151.38    6.00
  -2  -2  -3  166.38    6.10
   2   2   3  160.08    6.80
  -3  -2  -3  110.89    5.60
  -3  -2  -3  108.89    4.10
  -3  -2  -3  101.59    9.00
  -3  -2  -3  106.09    4.10
  -3  -2  -3  102.09    4.00
  -3  -2  -3  120.29    9.80
  -3  -2  -3  104.29    4.20
   3   2   3  108.39    5.30
  -4  -2  -3   52.89    2.30
  -4  -2  -3   53.69    2.10
  -4  -2  -3   54.29    2.20
   4   2   3   51.29    3.30
   4   2   3   55.19    2.80
   4   2   3   54.59    2.80
  -5  -2  -3    1.10    0.50
  -5  -2  -3    0.80    0.40
   5   2   3    0.40    0.80
   5   2   3   -0.60    1.30
   5   2   3    2.20    1.20
   5   2   3    0.80    0.70
   5   2   3    4.50    1.40
  -6  -2  -3    0.70    0.70
  -6  -2  -3   -0.10    1.60
   6   2   3   -0.60    0.80
   6   2   3   -2.60    1.60
   6   2   3    1.10    0.90
   6   2   3    1.60    1.50
   6   2   3    1.10    1.10
  -7  -2  -3   18.00    1.60
   7   2   3   20.10    1.70
   7   2   3   15.70    1.70
   7   2   3   16.80    2.60
   7   2   3   19.70    2.00
   8   2   3    1.90    0.90
   8   2   3    2.30    1.60
   8   2   3    2.50    1.20
   8   2   3    2.50    0.90
   8  -3  -3   46.00    2.90
   8  -3  -3   42.70    2.50
   8  -3  -3   46.20    2.40
  -8   3   3   45.50    2.50
   7  -3  -3   35.80    2.60
   7  -3  -3   35.70    2.80
   7  -3  -3   30.70    2.30
  -7   3   3   35.50    2.10
   6  -3  -3    6.00    1.20
   6  -3  -3    4.70    1.10
   6  -3  -3    5.10    1.20
   6  -3  -3    3.50    0.70
   6  -3  -3    5.80    1.20
   6  -3  -3    5.10    1.10
  -6   3   3    4.60    1.40
  -6   3   3    5.50    0.80
  -6   3   3    5.60    0.90
  -6   3   3    2.20    1.80
   5  -3  -3    3.20    1.10
   5  -3  -3    3.90    1.20
   5  -3  -3    5.20    1.00
   5  -3  -3    2.80    1.50
   5  -3  -3    5.40    0.80
   5  -3  -3    5.50    1.10
  -5   3   3    4.90    0.60
  -5   3   3    3.90    0.70
  -5   3   3    4.40    1.10
  -5   3   3    4.90    1.00
   4  -3  -3   12.00    1.60
   4  -3  -3   10.80    1.70
   4  -3  -3   13.20    1.20
   4  -3  -3   11.40    1.40
  -4   3   3   11.30    1.10
  -4   3   3   11.50    0.80
  -4   3   3   11.20    1.10
  -4   3   3   10.20    1.00
   3  -3  -3  105.69    4.30
  -3   3   3  109.29    4.40
  -3   3   3  113.99    4.30
  -3   3   3  113.99    4.50
  -3   3   3  110.99    4.50
  -3   3   3  110.39    4.40
   2  -3  -3  258.97    9.30
   2  -3  -3  264.57    9.40
   2  -3  -3  245.58   19.60
  -2   3   3  254.77    9.40
  -2   3   3  226.38    9.40
  -2   3   3  251.87    9.30
  -2   3   3  232.18   19.80
   1  -3  -3  997.60   37.80
   1  -3  -3 1023.00   37.90
   1  -3  -3 1089.29   44.20
   1  -3  -3 1029.20   37.90
   1  -3  -3 1027.20   37.80
  -1   3   3 1042.80   37.80
  -1   3   3 1001.40   43.80
  -1   3   3 1020.20   37.90
   0  -3  -3  350.96   18.60
   0  -3  -3  353.96   13.00
   0  -3  -3  357.76   13.00
   0  -3  -3  347.57   12.90
   0   3   3  340.67   12.90
   0   3   3  345.27   12.90
   0   3   3  309.77   19.70
   0   3   3  347.27   13.00
   0   3   3  361.76   12.90
  -1  -3  -3  855.31   32.00
  -1  -3  -3  868.61   32.00
  -1  -3  -3  836.82   31.90
  -1  -3  -3  846.42   36.70
   1   3   3  881.71   32.00
   1   3   3  926.81   32.60
   1   3   3  859.11   31.90
  -2  -3  -3  171.58    6.10
  -2  -3  -3  151.38   12.30
  -2  -3  -3  156.78    6.00
  -2  -3  -3  167.78    6.20
  -2  -3  -3  155.48    6.20
  -2  -3  -3  153.58   11.40
   2   3   3  153.88    6.90
  -3  -3  -3    6.20    0.80
  -3  -3  -3    4.90    0.70
  -3  -3  -3    4.50    0.50
  -3  -3  -3    4.70    0.50
  -3  -3  -3    8.50    6.50
   3   3   3    3.40    1.70
  -4  -3  -3   36.30    1.90
  -4  -3  -3   32.40    1.50
   4   3   3   29.00    2.00
   4   3   3   31.20    2.50
   4   3   3   30.80    2.10
   4   3   3   27.60    2.50
  -5  -3  -3   80.29    3.00
  -5  -3  -3   65.19    3.50
  -5  -3  -3   73.49    2.90
   5   3   3   64.09    3.70
   5   3   3   67.09    3.70
   5   3   3   69.39    3.60
   5   3   3   55.29    5.10
  -6  -3  -3   68.19    4.70
   6   3   3   72.19    4.00
   6   3   3   75.99    3.60
   6   3   3   73.69    3.60
   6   3   3   71.89    3.90
   6   3   3   87.69    4.20
   7   3   3   64.19    3.20
   7   3   3   64.09    3.20
   7   3   3   65.99    3.80
   7   3   3   60.29    3.50
   8   3   3    8.90    1.50
   8   3   3   11.90    1.60
   8   3   3   11.40    1.40
   8   3   3    9.10    1.70
   8  -4  -3    9.10    1.40
   8  -4  -3    7.10    1.00
  -8   4   3    9.70    1.40
   7  -4  -3   20.00    2.10
   7  -4  -3   13.20    1.90
  -7   4   3   19.10    1.60
  -7   4   3   17.80    1.50
   6  -4  -3    6.00    1.40
   6  -4  -3    3.80    1.10
   6  -4  -3    1.90    1.00
   6  -4  -3    5.20    1.10
   6  -4  -3    2.60    0.90
   6  -4  -3    3.10    0.60
  -6   4   3    2.40    2.00
  -6   4   3    4.40    1.80
  -6   4   3    3.40    1.00
   5  -4  -3    2.30    1.10
   5  -4  -3    2.50    1.00
   5  -4  -3    2.20    1.20
   5  -4  -3    1.30    0.90
   5  -4  -3    0.40    0.80
  -5   4   3   -0.10    0.60
  -5   4   3    0.10    0.60
  -5   4   3    1.10    1.10
  -5   4   3    0.20    1.20
   4  -4  -3   54.19    3.00
   4  -4  -3   54.49    2.70
   4  -4  -3   55.59    3.20
   4  -4  -3   56.69    2.90
   4  -4  -3   58.99    3.20
  -4   4   3   59.29    2.90
  -4   4   3   55.59    2.50
  -4   4   3   57.89    2.60
  -4   4   3   59.49    2.80
   3  -4  -3   56.59    2.90
   3  -4  -3   53.19    3.30
   3  -4  -3   62.29    2.80
   3  -4  -3   57.59    3.00
   3  -4  -3   59.59    2.50
  -3   4   3   59.69    2.70
  -3   4   3   50.19    2.90
  -3   4   3   61.29    2.80
  -3   4   3   64.99    2.50
  -3   4   3   60.99    2.70
   2  -4  -3   78.09    3.20
   2  -4  -3   51.19   16.20
   2  -4  -3   74.99    3.20
   2  -4  -3   76.99    3.30
  -2   4   3   78.59   18.60
  -2   4   3   79.49    3.20
  -2   4   3   78.59    3.30
  -2   4   3   76.49    3.20
  -2   4   3   78.09    3.10
   1  -4  -3   20.70    1.10
   1  -4  -3   26.20   11.70
   1  -4  -3   22.30    1.10
   1  -4  -3   20.10    1.30
   1  -4  -3   20.20    1.20
   1  -4  -3   19.80    1.20
   1  -4  -3   19.10    1.10
  -1   4   3   18.00    1.20
  -1   4   3   20.70   12.10
  -1   4   3   20.70    1.10
  -1   4   3   20.70    1.10
  -1   4   3   21.70    1.00
  -1   4   3   19.30    1.20
   0  -4  -3   35.40    1.70
   0  -4  -3   30.00   10.20
   0  -4  -3   37.10    1.70
   0  -4  -3   35.90    1.70
   0  -4  -3   35.80    1.50
   0   4   3   34.80    1.70
   0   4   3   35.80    1.50
   0   4   3   29.60    9.90
   0   4   3   35.20    1.70
  -1  -4  -3   69.49    2.80
  -1  -4  -3   71.39    2.90
  -1  -4  -3   70.49    2.90
  -1  -4  -3   61.29   10.90
   1   4   3   70.29    3.70
   1   4   3   70.39    2.60
  -2  -4  -3    4.20    0.60
  -2  -4  -3    7.30   13.30
  -2  -4  -3    2.20    8.60
  -2  -4  -3    4.50    0.60
   2   4   3    5.50    1.60
  -3  -4  -3  132.89    5.10
  -3  -4  -3  127.39    4.70
  -3  -4  -3  127.79    4.90
   3   4   3  121.29    5.60
   3   4   3  121.19    6.60
   3   4   3  121.49    5.30
   3   4   3  116.29    5.50
  -4  -4  -3   17.80    1.00
  -4  -4  -3   19.20    1.10
  -4  -4  -3   18.30    1.70
   4   4   3   19.80    2.00
   4   4   3   18.80    2.00
   4   4   3   18.30    1.60
   4   4   3   18.90    2.30
   4   4   3   19.30    1.70
  -5  -4  -3   32.90    2.80
  -5  -4  -3   36.20    1.70
  -5  -4  -3   36.90    1.80
   5   4   3   35.00    2.50
   5   4   3   36.80    2.20
   5   4   3   36.70    2.80
   5   4   3   34.40    2.30
  -6  -4  -3   19.10    2.00
   6   4   3   17.90    1.70
   6   4   3   16.30    2.30
   6   4   3   19.40    1.80
   6   4   3   17.10    2.20
   7   4   3  185.28    7.90
   7   4   3  171.28    8.20
   8   4   3   39.90    2.20
   8   4   3   34.60    2.10
   8   4   3   37.90    2.80
   8  -5  -3   24.50    1.80
   8  -5  -3   25.60    2.00
  -8   5   3   26.30    1.80
   7  -5  -3  131.29    5.50
   7  -5  -3  123.29    5.30
   7  -5  -3  132.09    5.60
   6  -5  -3   63.99    3.20
   6  -5  -3   57.79    3.00
   6  -5  -3   55.59    2.70
   6  -5  -3   56.49    3.30
   6  -5  -3   61.49    3.40
  -6   5   3   62.59    2.90
  -6   5   3   60.39    3.50
  -6   5   3   57.99    4.40
  -6   5   3   59.89    2.80
   5  -5  -3   49.30    2.70
   5  -5  -3   47.70    2.80
   5  -5  -3   47.00    3.00
   5  -5  -3   48.40    2.60
   5  -5  -3   47.10    2.40
  -5   5   3   46.60    2.40
  -5   5   3   50.39    3.30
  -5   5   3   43.70    3.30
   4  -5  -3   60.59    3.00
   4  -5  -3   60.09    3.50
   4  -5  -3   59.39    3.20
   4  -5  -3   58.09    3.30
   4  -5  -3   59.29    2.90
  -4   5   3   63.59    3.20
  -4   5   3   59.09    2.70
  -4   5   3   62.89    2.80
  -4   5   3   63.69    3.20
   3  -5  -3    3.10    1.10
   3  -5  -3    1.00    0.90
   3  -5  -3    2.20    0.90
   3  -5  -3    3.10    0.90
   3  -5  -3    3.30    1.10
   3  -5  -3    4.30    0.80
  -3   5   3    2.40    0.60
  -3   5   3    3.40    0.90
  -3   5   3    4.20    0.90
  -3   5   3    3.00    0.50
   2  -5  -3  137.49    5.50
   2  -5  -3  133.09    5.80
   2  -5  -3  141.49    5.50
   2  -5  -3  125.39    5.50
   2  -5  -3  134.89    5.60
   2  -5  -3  132.09    5.80
   2  -5  -3  156.28    5.60
   2  -5  -3  137.79    5.70
  -2   5   3  145.39    5.70
  -2   5   3  145.49    5.40
  -2   5   3  141.39    5.60
   1  -5  -3  342.57   12.90
   1  -5  -3  339.27   32.20
   1  -5  -3  339.37   12.90
   1  -5  -3  350.26   12.90
   1  -5  -3  340.57   12.70
   1  -5  -3  336.07   12.80
  -1   5   3  339.87   12.80
  -1   5   3  269.17   33.80
  -1   5   3  344.57   12.90
  -1   5   3  347.27   12.80
   0  -5  -3    6.30    0.60
   0  -5  -3    7.70    0.80
   0  -5  -3    7.10    0.80
   0  -5  -3    6.50    0.80
   0   5   3    6.40    0.70
   0   5   3    5.70    0.80
  -1  -5  -3   -0.40    0.50
  -1  -5  -3    0.30    0.30
  -1  -5  -3    1.40    0.50
  -1  -5  -3   -0.30    0.50
   1   5   3    0.40    0.30
  -2  -5  -3   73.09    3.20
  -2  -5  -3   76.09    3.20
  -2  -5  -3   78.09    3.00
  -2  -5  -3   74.39    3.10
   2   5   3   74.59    3.40
   2   5   3   66.09    4.80
   2   5   3   71.29    3.20
  -3  -5  -3    3.60    0.50
  -3  -5  -3    3.90    0.60
  -3  -5  -3    4.00    0.90
   3   5   3    2.70    3.50
   3   5   3    4.60    1.10
   3   5   3    3.30    0.90
   3   5   3    3.80    1.30
   3   5   3    4.60    0.90
   3   5   3    3.30    1.10
   3   5   3    2.40    1.40
   3   5   3    4.30    1.10
  -4  -5  -3    6.30    1.40
  -4  -5  -3    4.90    0.70
  -4  -5  -3    4.30    0.70
   4   5   3    3.90    1.20
   4   5   3    2.90    1.20
   4   5   3    5.00    1.10
   4   5   3    3.90    1.40
   4   5   3    4.40    1.30
  -5  -5  -3   26.70    1.50
  -5  -5  -3   27.70    1.70
   5   5   3   27.70    2.40
   5   5   3   26.80    2.50
   5   5   3   30.60    2.10
   5   5   3   31.20    2.00
  -6  -5  -3    6.40    3.30
   6   5   3    5.90    1.10
   6   5   3    5.60    1.50
   6   5   3    4.30    1.10
   7   5   3    8.00    1.30
   7   5   3    7.70    1.60
   7   5   3   13.70    2.30
   7   5   3    9.90    1.40
   8   5   3    2.20    1.50
   8   5   3    1.40    1.00
   8   5   3   -1.00    1.30
   7  -6  -3    5.40    1.00
   7  -6  -3    8.70    1.30
   7  -6  -3    7.20    1.90
  -7   6   3    9.10    1.30
  -7   6   3   12.00    1.60
   6  -6  -3    0.40    0.70
   6  -6  -3    0.60    1.30
   6  -6  -3   -0.40    1.40
   6  -6  -3    0.30    1.10
   6  -6  -3    1.00    1.10
  -6   6   3    1.10    0.90
  -6   6   3    1.20    0.90
   5  -6  -3   67.99    3.40
   5  -6  -3   72.59    3.40
   5  -6  -3   68.19    3.10
   5  -6  -3   67.99    3.50
   5  -6  -3   61.99    3.70
  -5   6   3   65.99    4.60
  -5   6   3   71.49    3.30
  -5   6   3   63.29    4.30
  -5   6   3   67.79    3.10
  -5   6   3   64.89    3.70
   4  -6  -3    4.00    0.80
   4  -6  -3    4.10    1.10
   4  -6  -3    4.30    1.10
  -4   6   3    4.50    0.90
  -4   6   3    4.30    1.70
  -4   6   3    4.30    0.80
  -4   6   3    6.30    1.50
  -4   6   3    5.00    1.80
   3  -6  -3    5.80    1.60
   3  -6  -3    7.50    1.10
   3  -6  -3    5.60    1.20
  -3   6   3    7.10    1.30
  -3   6   3    7.70    1.00
  -3   6   3    9.80    1.30
   2  -6  -3   80.39    3.80
   2  -6  -3   74.89    3.60
   2  -6  -3   79.79    3.60
   2  -6  -3   76.59    3.40
   2  -6  -3   79.99    3.60
   2  -6  -3   77.89    3.40
  -2   6   3   77.09    3.20
  -2   6   3   78.79    3.80
  -2   6   3   76.49    3.30
  -2   6   3   76.09    3.70
  -2   6   3   81.89    3.60
  -2   6   3   77.79    4.00
  -2   6   3   76.39    3.90
   1  -6  -3  454.15   16.30
   1  -6  -3  441.76   16.50
   1  -6  -3  446.56   16.50
   1  -6  -3  472.05   16.30
   1  -6  -3  449.46   16.60
   1  -6  -3  418.46   16.50
   1  -6  -3  415.66   16.60
  -1   6   3  414.66   16.30
  -1   6   3  409.26   16.50
  -1   6   3  433.96   16.60
  -1   6   3  458.65   16.40
  -1   6   3  421.36   16.80
  -1   6   3  434.06   16.20
  -1   6   3  426.46   16.60
   0  -6  -3   15.40    1.30
   0  -6  -3   16.30    1.40
   0  -6  -3   16.80    1.00
   0  -6  -3   16.00    1.10
   0  -6  -3   18.80    1.40
   0   6   3   15.80    1.60
   0   6   3   15.90    1.50
   0   6   3   12.90    2.10
   0   6   3   15.40    1.10
   0   6   3   15.70    1.60
  -1  -6  -3 1364.26   50.09
  -1  -6  -3 1331.07   49.80
  -1  -6  -3 1332.17   49.70
  -1  -6  -3 1341.37   49.90
   1   6   3 1378.46   50.09
   1   6   3 1338.07   50.29
   1   6   3 1323.57   49.90
   1   6   3 1310.27   50.39
   1   6   3 1382.26   51.29
   1   6   3 1331.17   49.90
   1   6   3 1437.66   50.09
  -2  -6  -3    1.40    0.70
  -2  -6  -3    1.70    0.60
  -2  -6  -3    0.50    0.40
  -2  -6  -3    1.50    0.90
   2   6   3    1.50    1.30
   2   6   3    2.30    0.80
   2   6   3    2.60    0.90
   2   6   3    1.20    0.70
   2   6   3    2.50    1.20
   2   6   3   -0.10    1.80
   2   6   3    0.20    3.60
   2   6   3    1.60    1.00
  -3  -6  -3    6.40    0.70
  -3  -6  -3    3.30    1.70
  -3  -6  -3    7.30    1.10
  -3  -6  -3    6.30    0.90
   3   6   3    4.90    1.40
   3   6   3    4.70    1.30
   3   6   3    6.90    1.20
   3   6   3    5.70    1.40
   3   6   3    6.90    0.90
   3   6   3    6.20    1.10
  -4  -6  -3    0.30    0.50
  -4  -6  -3   -0.10    0.90
  -4  -6  -3    1.30    0.80
   4   6   3    0.50    1.00
   4   6   3    1.90    1.00
   4   6   3   -0.10    0.80
   4   6   3   -1.90    1.20
  -5  -6  -3  406.66   15.20
  -5  -6  -3  398.86   15.30
   5   6   3  413.26   16.20
   5   6   3  404.76   15.70
   5   6   3  394.76   15.60
   5   6   3  417.06   15.90
  -6  -6  -3   13.40    1.40
   6   6   3   12.40    2.00
   6   6   3   11.90    1.40
   6   6   3   17.50    2.40
   7   6   3   90.69    4.60
   7   6   3   84.89    4.00
   7   6   3   96.69    4.40
   8   6   3   31.40    2.60
   8   6   3   25.80    1.80
   7  -7  -3    0.70    0.90
   7  -7  -3    2.80    0.80
  -7   7   3   -0.10    1.00
   6  -7  -3    1.00    1.10
   6  -7  -3   -0.30    0.60
   6  -7  -3   -0.60    1.10
  -6   7   3    0.20    0.80
  -6   7   3    0.30    1.20
  -6   7   3    2.50    1.20
   5  -7  -3   79.49    3.50
   5  -7  -3   70.69    4.10
   5  -7  -3   80.09    3.70
   5  -7  -3   72.09    4.30
  -5   7   3   76.89    4.00
  -5   7   3   77.79    3.50
   4  -7  -3   14.80    1.80
   4  -7  -3   18.60    1.50
   4  -7  -3   15.40    1.70
   4  -7  -3   14.60    1.70
  -4   7   3   18.60    1.50
  -4   7   3   15.50    1.90
  -4   7   3   15.40    2.40
  -4   7   3   11.70    3.00
   3  -7  -3    9.30    1.30
   3  -7  -3   12.50    1.60
   3  -7  -3   11.20    1.50
  -3   7   3   10.10    1.40
  -3   7   3   10.00    2.20
  -3   7   3    8.50    1.70
  -3   7   3   13.50    1.80
  -3   7   3    8.90    1.20
  -3   7   3   11.30    1.70
   2  -7  -3   91.69    4.00
   2  -7  -3   82.29    4.10
   2  -7  -3   88.79    4.10
   2  -7  -3   88.59    4.00
   2  -7  -3   88.29    3.80
   2  -7  -3   73.39    4.60
  -2   7   3   87.19    4.60
  -2   7   3   85.19    3.60
  -2   7   3   87.09    4.30
  -2   7   3   84.49    4.10
   1  -7  -3   44.40    2.80
   1  -7  -3   45.50    2.60
   1  -7  -3   45.30    2.20
   1  -7  -3   45.60    2.10
   1  -7  -3   44.20    2.90
   1  -7  -3   43.60    2.80
   1  -7  -3   47.00    2.60
  -1   7   3   47.90    2.90
  -1   7   3   49.70    2.60
  -1   7   3   44.10    2.60
  -1   7   3   44.60    2.50
   0  -7  -3    4.20    1.10
   0  -7  -3    5.00    0.70
   0  -7  -3    5.50    0.70
   0  -7  -3    5.30    1.10
   0  -7  -3    5.30    1.00
   0   7   3    4.00    0.90
   0   7   3    3.20    1.20
   0   7   3    7.70    2.00
   0   7   3    4.20    1.00
  -1  -7  -3   50.69    2.20
  -1  -7  -3   53.29    2.80
  -1  -7  -3   49.70    2.40
  -1  -7  -3   50.69    2.60
   1   7   3   48.20    2.60
   1   7   3   47.50    2.50
   1   7   3   51.99    3.00
   1   7   3   46.30    3.20
   1   7   3   49.30    3.40
   1   7   3   51.29    2.70
  -2  -7  -3   49.30    2.60
  -2  -7  -3   49.00    2.20
  -2  -7  -3   47.30    2.30
  -2  -7  -3   46.90    2.80
   2   7   3   47.20    2.90
   2   7   3   45.90    3.10
   2   7   3   42.80    2.50
   2   7   3   47.30    2.60
  -3  -7  -3    1.10    1.30
  -3  -7  -3    2.00    0.90
  -3  -7  -3    2.10    0.70
   3   7   3    3.00    1.10
   3   7   3    3.20    0.70
   3   7   3    2.10    1.30
   3   7   3    1.20    0.80
   3   7   3    1.90    0.90
  -4  -7  -3   -0.30    1.10
  -4  -7  -3    0.00    0.60
  -4  -7  -3   -1.30    1.60
  -4  -7  -3    0.20    0.70
   4   7   3    0.10    1.20
   4   7   3    1.30    0.90
   4   7   3    1.20    0.80
   4   7   3    0.40    1.10
   4   7   3   -0.30    1.50
  -5  -7  -3    8.70    1.40
  -5  -7  -3    5.50    2.80
  -5  -7  -3    6.80    1.50
  -5  -7  -3    7.60    0.90
   5   7   3    5.70    1.40
   5   7   3    8.20    1.40
   5   7   3    9.70    1.40
  -6  -7  -3   63.79    3.00
  -6  -7  -3   57.79    5.50
   6   7   3   63.39    3.90
   6   7   3   60.09    3.60
   6   7   3   59.19    3.20
   7   7   3   55.19    3.30
   7   7   3   53.89    2.90
   7   7   3   50.89    2.60
   6  -8  -3   -1.30    1.20
   6  -8  -3    0.50    0.50
   6  -8  -3    0.40    1.20
  -6   8   3    2.10    1.20
  -6   8   3    2.70    1.50
   5  -8  -3   57.19    3.10
   5  -8  -3   61.59    3.20
   5  -8  -3   67.89    3.30
   5  -8  -3   61.89    2.90
  -5   8   3   61.09    3.30
  -5   8   3   62.89    3.00
   4  -8  -3   53.89    4.50
   4  -8  -3   63.39    3.10
   4  -8  -3   61.99    3.20
   4  -8  -3   60.89    2.90
  -4   8   3   60.09    3.40
  -4   8   3   59.39    3.00
   3  -8  -3    0.20    0.80
   3  -8  -3   -0.40    1.00
   3  -8  -3    2.50    0.80
  -3   8   3    0.90    2.40
  -3   8   3    2.50    1.10
  -3   8   3    2.40    1.10
  -3   8   3   -0.10    1.40
   2  -8  -3   89.29    4.20
   2  -8  -3   93.99    4.50
   2  -8  -3   91.49    4.20
   2  -8  -3   89.99    4.10
   2  -8  -3   81.09    4.00
  -2   8   3   92.09    4.20
  -2   8   3   89.69    4.10
  -2   8   3   93.59    4.50
   1  -8  -3  266.47   10.50
   1  -8  -3  246.08   10.70
   1  -8  -3  244.58   10.20
   1  -8  -3  243.38   10.10
   1  -8  -3  250.07   10.30
   1  -8  -3  271.27   10.40
   1  -8  -3  256.07   10.00
  -1   8   3  263.87   10.20
  -1   8   3  269.77   10.60
  -1   8   3  276.17   10.30
   0  -8  -3   20.30    1.90
   0  -8  -3   16.20    1.90
   0  -8  -3   16.70    2.40
   0  -8  -3   19.30    1.40
   0  -8  -3   17.60    2.30
   0  -8  -3   16.60    1.40
   0   8   3   17.20    1.80
   0   8   3   17.90    1.60
   0   8   3   19.50    1.50
  -1  -8  -3   94.49    4.70
  -1  -8  -3   95.79    4.60
  -1  -8  -3  101.89    4.50
  -1  -8  -3   99.69    4.10
  -1  -8  -3   98.99    4.10
   1   8   3   92.29    4.20
   1   8   3  100.99    4.40
   1   8   3  100.49    5.00
   1   8   3   84.49    4.50
   1   8   3   95.49    5.00
   1   8   3   99.89    4.40
  -2  -8  -3  267.37   10.90
  -2  -8  -3  269.97   10.50
  -2  -8  -3  270.57   10.60
   2   8   3  254.37   11.00
   2   8   3  280.07   10.60
   2   8   3  275.97   10.80
   2   8   3  284.07   10.90
   2   8   3  284.77   11.30
   2   8   3  277.37   11.10
  -3  -8  -3    4.00    0.70
  -3  -8  -3    2.90    0.70
  -3  -8  -3    5.80    1.50
  -3  -8  -3    3.40    1.30
  -3  -8  -3    4.20    1.70
   3   8   3    4.30    1.00
   3   8   3    2.30    0.70
   3   8   3    2.40    1.20
   3   8   3    3.00    0.90
   3   8   3    2.80    1.30
  -4  -8  -3  197.48    9.10
  -4  -8  -3  211.68    8.80
  -4  -8  -3  201.98    8.60
  -4  -8  -3  207.08    8.20
  -4  -8  -3  213.48    8.10
   4   8   3  205.28    8.40
   4   8   3  211.68    9.00
   4   8   3  205.38    8.40
   4   8   3  217.18    8.70
  -5  -8  -3   73.09    4.70
  -5  -8  -3   71.49    3.20
  -5  -8  -3   75.19    3.50
   5   8   3   75.19    3.70
  -6  -8  -3   19.90    2.00
   6   8   3   29.60    2.60
   6   8   3   24.40    2.20
   6   8   3   25.00    1.90
   7   8   3   27.90    2.90
   7   8   3   19.50    1.80
   7   8   3   26.60    2.80
   5  -9  -3   40.20    2.20
   5  -9  -3   38.80    2.00
  -5   9   3   38.30    2.30
  -5   9   3   42.50    2.50
   4  -9  -3   16.00    1.70
   4  -9  -3   18.80    1.50
   4  -9  -3   20.10    2.00
  -4   9   3   16.50    2.40
  -4   9   3   17.40    2.00
   3  -9  -3   41.50    2.30
   3  -9  -3   32.90    3.10
   3  -9  -3   31.10    2.20
  -3   9   3   33.40    2.50
  -3   9   3   36.80    2.70
   2  -9  -3   92.69    4.30
   2  -9  -3   93.79    4.30
   2  -9  -3   90.69    4.20
   2  -9  -3   89.19    4.30
  -2   9   3   91.29    4.20
  -2   9   3   86.39    4.10
  -2   9   3   91.29    4.40
   1  -9  -3    0.10    1.20
   1  -9  -3    0.20    1.40
   1  -9  -3    0.60    1.60
   1  -9  -3    1.10    1.20
   1  -9  -3    1.50    2.40
   1  -9  -3    0.30    1.20
   1  -9  -3    0.30    0.90
  -1   9   3    0.60    1.00
  -1   9   3    1.10    0.80
  -1   9   3    0.50    0.90
   0  -9  -3   20.00    1.80
   0  -9  -3   21.20    3.00
   0  -9  -3   18.50    1.70
   0  -9  -3   16.50    2.90
   0  -9  -3   18.30    2.40
   0   9   3   19.70    1.70
   0   9   3   18.60    2.00
   0   9   3   18.80    1.60
   0   9   3   14.50    2.60
  -1  -9  -3   52.89    2.60
  -1  -9  -3   47.50    3.90
  -1  -9  -3   49.50    3.00
  -1  -9  -3   52.79    3.10
  -1  -9  -3   45.00    3.70
   1   9   3   49.99    2.70
   1   9   3   51.79    2.60
   1   9   3   51.99    3.10
   1   9   3   50.79    3.50
  -2  -9  -3  112.29    5.90
  -2  -9  -3  121.59    5.20
  -2  -9  -3  118.59    6.10
  -2  -9  -3  123.39    5.70
  -2  -9  -3  125.49    5.00
   2   9   3  124.69    5.30
   2   9   3  116.09    5.50
   2   9   3  123.29    5.80
   2   9   3  122.39    5.60
   2   9   3  123.29    5.00
  -3  -9  -3    6.70    1.00
  -3  -9  -3    6.90    1.90
  -3  -9  -3    6.40    0.90
  -3  -9  -3    8.80    2.60
   3   9   3    5.60    1.50
   3   9   3    8.50    1.20
   3   9   3    7.00    1.10
   3   9   3    6.10    1.20
   3   9   3    7.40    1.00
   3   9   3   11.60    1.90
  -4  -9  -3    3.70    2.00
  -4  -9  -3    0.40    0.80
  -4  -9  -3    0.40    0.80
   4   9   3   -0.30    1.60
   4   9   3    1.60    1.50
   4   9   3    2.10    2.30
   4   9   3    0.60    1.20
  -5  -9  -3  108.29    4.60
  -5  -9  -3  105.99    4.60
   5   9   3  119.79    5.40
   5   9   3  107.19    4.80
   5   9   3  112.59    5.00
   6   9   3    4.90    1.00
   6   9   3    4.50    1.00
   4 -10  -3   14.30    1.50
   4 -10  -3   16.20    1.20
  -4  10   3   15.80    2.30
  -4  10   3   14.80    1.60
  -4  10   3   13.90    1.80
   3 -10  -3   58.99    2.80
   3 -10  -3   58.09    2.90
  -3  10   3   56.29    3.20
  -3  10   3   56.49    3.00
   2 -10  -3   72.99    3.40
   2 -10  -3   68.49    3.50
  -2  10   3   68.59    3.50
  -2  10   3   72.19    3.40
  -2  10   3   67.29    3.70
   1 -10  -3   20.50    3.10
   1 -10  -3   28.70    2.60
   1 -10  -3   32.60    2.30
  -1  10   3   27.20    2.20
   0 -10  -3   -0.80    1.30
   0 -10  -3    1.30    0.90
   0 -10  -3    0.00    0.80
   0 -10  -3    3.50    2.10
   0  10   3   -0.40    0.80
   0  10   3    2.00    1.50
   0  10   3    0.90    0.70
  -1 -10  -3    1.90    1.80
  -1 -10  -3    2.30    1.10
  -1 -10  -3    2.60    0.90
   1  10   3    1.90    0.70
   1  10   3    3.90    2.50
   1  10   3    2.10    0.90
  -2 -10  -3    7.30    1.50
  -2 -10  -3    4.30    1.00
  -2 -10  -3    5.70    1.00
  -2 -10  -3    6.30    2.00
   2  10   3    5.40    1.60
   2  10   3    4.00    1.60
   2  10   3    4.30    0.90
   2  10   3    3.50    1.70
   2  10   3    5.80    1.90
  -3 -10  -3  199.68    8.10
  -3 -10  -3  200.08    8.70
  -3 -10  -3  202.68    8.00
   3  10   3  210.78    8.70
   3  10   3  201.38    8.20
   3  10   3  199.78    8.20
   3  10   3  209.88    8.40
  -4 -10  -3    3.80    2.20
  -4 -10  -3    3.40    1.00
  -4 -10  -3    1.40    0.80
   4  10   3    1.60    1.20
   4  10   3    2.40    1.10
  -5 -10  -3    8.20    1.10
   5  10   3   10.00    1.40
   5  10   3    8.80    1.40
   3 -11  -3   46.20    2.30
  -3  11   3   42.10    2.40
  -3  11   3   44.10    2.40
   2 -11  -3   13.50    1.70
   2 -11  -3   11.20    1.40
  -2  11   3   10.20    1.60
  -2  11   3   10.70    1.20
   1 -11  -3    1.60    1.40
   1 -11  -3    1.50    0.90
  -1  11   3   -0.30    1.10
  -1  11   3    1.20    1.10
  -1  11   3    1.00    0.70
   0 -11  -3    2.30    0.90
   0 -11  -3    3.10    1.20
   0 -11  -3    2.60    2.00
   0  11   3    3.40    1.20
   0  11   3    2.80    0.80
   0  11   3    3.80    0.90
  -1 -11  -3   33.40    2.40
  -1 -11  -3   33.80    2.20
  -1 -11  -3   32.00    2.70
  -1 -11  -3   32.10    2.10
   1  11   3   32.30    2.00
   1  11   3   33.60    1.80
   1  11   3   30.30    2.40
  -2 -11  -3   40.10    2.20
  -2 -11  -3   39.30    2.40
  -2 -11  -3   46.20    2.80
   2  11   3   34.10    1.80
   2  11   3   42.30    2.60
  -3 -11  -3   32.70    3.20
  -3 -11  -3   34.70    2.40
  -3 -11  -3   39.60    2.60
   3  11   3   40.50    2.50
   3  11   3   28.70    3.50
  -4 -11  -3   56.79    2.70
   4  11   3   51.49    3.20
   4  11   3   61.29    3.20
   1 -12  -3    5.20    0.90
   0 -12  -3    0.40    0.90
   0  12   3    0.30    0.50
   0  12   3   -0.50    0.90
  -1 -12  -3    0.80    1.10
  -1 -12  -3    3.70    0.90
   1  12   3    1.20    0.90
   1  12   3    3.40    0.60
   1  12   3    7.00    2.00
   1  11  -4    0.30    0.80
   1  11  -4    0.80    1.20
  -1 -11   4   -0.20    1.00
   0  11  -4    0.00    0.80
   0  11  -4   -1.00    0.60
   0  11  -4   -0.40    1.00
   0 -11   4    1.00    1.00
  -1  11  -4    0.60    0.90
  -1  11  -4    0.20    0.80
   1 -11   4   -0.90    1.00
   4  10  -4    3.80    1.20
   4  10  -4    3.70    1.10
  -4 -10   4    3.20    0.90
   3  10  -4    2.20    1.10
   3  10  -4    2.40    1.00
  -3 -10   4    2.20    1.20
  -3 -10   4    2.50    1.30
  -3 -10   4    2.00    0.80
   2  10  -4    7.10    0.90
   2  10  -4    8.30    2.00
   2  10  -4    6.50    1.30
   2  10  -4   10.10    1.30
  -2 -10   4    9.70    1.40
  -2 -10   4   10.10    1.30
  -2 -10   4   10.00    1.30
   1  10  -4    0.30    1.10
   1  10  -4   -0.20    1.00
   1  10  -4   -0.40    0.70
  -1 -10   4   -0.50    0.90
  -1 -10   4   -1.60    0.90
  -1 -10   4    1.20    1.40
   0  10  -4    1.70    0.80
   0  10  -4    2.70    1.20
   0 -10   4    1.00    1.00
   0 -10   4    0.90    1.70
  -1  10  -4    6.60    0.90
  -1  10  -4    7.70    1.40
   1 -10   4    4.80    1.40
   1 -10   4    5.40    1.10
  -2  10  -4   30.80    2.20
  -2  10  -4   28.00    3.30
  -2  10  -4   30.40    1.80
   2 -10   4   30.30    2.50
   2 -10   4   29.30    2.20
   2 -10   4   34.40    2.40
  -3  10  -4    0.00    1.10
  -3  10  -4    2.00    1.30
  -3  10  -4    0.30    1.20
   3 -10   4    1.10    0.90
   3 -10   4    1.60    1.20
   5   9  -4    0.00    1.00
   5   9  -4    1.10    1.00
  -5  -9   4    2.20    1.10
   4   9  -4    9.90    1.30
   4   9  -4    7.90    1.40
   4   9  -4    6.50    1.40
  -4  -9   4   10.50    1.40
  -4  -9   4    7.00    1.10
  -4  -9   4   10.10    1.80
   3   9  -4    0.60    1.30
   3   9  -4    1.90    1.30
   3   9  -4    3.30    1.20
   3   9  -4    1.70    1.40
  -3  -9   4    2.50    0.80
  -3  -9   4    2.20    1.10
  -3  -9   4    2.30    1.10
   2   9  -4   -1.40    1.40
   2   9  -4   -1.90    1.40
   2   9  -4    1.00    0.80
   2   9  -4    1.20    1.40
  -2  -9   4    0.60    0.90
  -2  -9   4    1.20    1.20
  -2  -9   4    0.10    0.80
  -2  -9   4    1.20    2.40
   1   9  -4    7.90    2.20
   1   9  -4    4.40    0.80
   1   9  -4    5.10    1.40
  -1  -9   4    6.60    1.20
  -1  -9   4    4.80    1.10
  -1  -9   4    6.10    1.00
  -1  -9   4    5.70    1.90
   0   9  -4    1.70    0.80
   0   9  -4    2.00    1.10
   0   9  -4    0.90    1.50
   0  -9   4    1.70    1.00
   0  -9   4    1.40    1.80
   0  -9   4    1.80    1.10
   0  -9   4    1.20    1.70
   0  -9   4    3.60    0.90
  -1   9  -4    1.30    1.30
   1  -9   4    4.30    2.00
   1  -9   4    1.00    0.90
   1  -9   4    1.20    2.00
   1  -9   4    1.30    1.30
   1  -9   4   -2.10    1.20
  -2   9  -4    2.20    1.10
  -2   9  -4    1.70    1.00
  -2   9  -4    1.70    1.40
   2  -9   4    3.40    2.20
   2  -9   4    1.80    1.10
   2  -9   4    1.30    1.00
   2  -9   4    0.30    1.10
  -3   9  -4    0.70    1.20
  -3   9  -4   -0.80    0.90
  -3   9  -4   -0.40    1.00
   3  -9   4   -1.10    0.90
   3  -9   4   -0.20    1.00
   3  -9   4    0.00    1.20
  -4   9  -4    0.60    0.90
  -4   9  -4    3.60    1.50
  -4   9  -4    2.00    1.50
   4  -9   4   -1.00    2.20
   4  -9   4    1.50    0.80
   4  -9   4    2.40    0.80
   6   8  -4    0.20    1.00
   6   8  -4    3.10    1.70
   5   8  -4    2.80    1.50
   5   8  -4    3.10    1.10
   5   8  -4    4.00    1.30
  -5  -8   4    6.50    1.10
   4   8  -4    1.10    1.30
   4   8  -4    3.00    1.50
   4   8  -4    3.30    1.70
  -4  -8   4    0.50    0.90
  -4  -8   4    2.20    0.90
  -4  -8   4    1.40    1.30
   3   8  -4    2.40    1.30
   3   8  -4    5.00    1.10
   3   8  -4    4.80    1.40
  -3  -8   4    4.70    1.20
  -3  -8   4    3.00    0.80
  -3  -8   4    5.30    2.60
  -3  -8   4    5.50    0.90
  -3  -8   4    6.60    2.20
   2   8  -4   13.60    2.00
   2   8  -4   13.30    1.70
   2   8  -4   13.70    2.40
   2   8  -4   10.80    1.10
   2   8  -4   12.80    2.20
  -2  -8   4   12.50    2.20
  -2  -8   4   11.00    1.40
  -2  -8   4   12.80    1.80
  -2  -8   4   12.60    2.50
  -2  -8   4   13.90    2.00
  -2  -8   4   13.10    1.40
   1   8  -4   -0.20    1.50
   1   8  -4    0.10    0.80
   1   8  -4   -0.60    1.10
   1   8  -4    0.20    1.50
   1   8  -4    0.50    1.30
  -1  -8   4    0.00    1.40
  -1  -8   4   -2.80    1.90
  -1  -8   4    0.50    1.20
  -1  -8   4    0.20    1.90
  -1  -8   4   -0.40    0.80
   0   8  -4    8.10    1.50
   0   8  -4    8.30    1.20
   0   8  -4    8.80    1.40
   0  -8   4    7.10    2.00
   0  -8   4    3.60    2.30
   0  -8   4    6.40    1.40
   0  -8   4   10.40    1.70
   0  -8   4    6.50    1.00
  -1   8  -4    1.40    0.80
  -1   8  -4    1.90    1.10
  -1   8  -4    0.00    1.20
  -1   8  -4    0.20    2.50
   1  -8   4   -0.20    2.00
   1  -8   4    1.70    1.20
   1  -8   4    0.90    1.10
   1  -8   4    0.40    1.40
   1  -8   4   -2.10    1.00
   1  -8   4    1.10    1.00
   1  -8   4   -2.20    1.30
  -2   8  -4    0.70    1.00
  -2   8  -4    4.50    2.70
  -2   8  -4    0.60    0.80
  -2   8  -4    1.20    1.10
   2  -8   4    0.60    2.40
   2  -8   4   -1.00    0.90
   2  -8   4    1.70    1.00
   2  -8   4   -1.70    0.90
  -3   8  -4    1.70    0.90
   3  -8   4    3.00    2.10
   3  -8   4    3.80    1.10
   3  -8   4    3.70    1.20
   3  -8   4    1.60    1.00
  -4   8  -4    1.00    1.10
  -4   8  -4   -1.00    1.40
  -4   8  -4   -1.30    1.40
   4  -8   4    3.80    1.30
   4  -8   4   -0.10    0.80
   4  -8   4    0.70    0.90
  -5   8  -4    1.00    0.90
   5  -8   4    2.50    0.70
   5  -8   4    1.00    0.70
   6   7  -4    4.20    1.60
   6   7  -4    3.30    1.10
   6   7  -4    0.60    1.10
   5   7  -4   -0.70    1.50
   5   7  -4    0.10    1.60
   5   7  -4   -0.60    1.20
  -5  -7   4   -1.00    1.40
  -5  -7   4    0.40    1.20
   4   7  -4   12.40    2.70
   4   7  -4   20.40    1.80
   4   7  -4   17.20    2.30
   4   7  -4   17.70    2.30
  -4  -7   4   20.20    1.80
  -4  -7   4   13.50    1.90
  -4  -7   4   17.70    1.40
  -4  -7   4   15.60    2.80
   3   7  -4    0.00    1.80
   3   7  -4    0.10    0.60
   3   7  -4    1.30    1.40
   3   7  -4    1.50    1.00
   3   7  -4    0.00    1.10
   3   7  -4   -1.70    1.10
  -3  -7   4    0.60    1.50
  -3  -7   4    0.30    0.70
  -3  -7   4   -1.20    2.00
  -3  -7   4   -0.20    0.70
  -3  -7   4    0.30    1.30
   2   7  -4    7.90    1.40
   2   7  -4    8.80    1.00
   2   7  -4    8.10    1.70
   2   7  -4    6.70    1.40
   2   7  -4    5.30    1.80
  -2  -7   4    6.80    1.00
  -2  -7   4    7.90    1.50
  -2  -7   4    5.60    1.40
  -2  -7   4    6.90    0.90
   1   7  -4   -1.60    1.20
   1   7  -4   -0.70    0.70
   1   7  -4   -0.60    1.30
   1   7  -4   -0.40    1.00
   1   7  -4   -0.50    1.40
  -1  -7   4   -0.80    0.60
  -1  -7   4   -0.60    1.20
  -1  -7   4    1.90    1.30
  -1  -7   4    0.90    0.70
  -1  -7   4    0.20    0.70
  -1  -7   4   -0.90    1.00
   0   7  -4    5.80    1.20
   0   7  -4    9.50    1.30
   0   7  -4    5.50    1.90
   0   7  -4   11.00    1.60
   0   7  -4   12.00    1.80
   0  -7   4    8.40    1.10
   0  -7   4    9.40    1.50
   0  -7   4    8.70    1.10
   0  -7   4   10.60    1.60
   0  -7   4    9.40    1.30
   0  -7   4   10.10    1.80
   0  -7   4    7.10    1.50
  -1   7  -4    0.50    1.40
  -1   7  -4    0.70    0.70
  -1   7  -4    0.20    1.00
  -1   7  -4   -0.10    1.10
   1  -7   4    2.20    1.40
   1  -7   4    0.20    1.10
   1  -7   4   -0.30    1.40
   1  -7   4   -0.10    0.70
   1  -7   4    0.30    0.90
   1  -7   4    1.40    1.10
   1  -7   4    0.10    0.70
   1  -7   4   -2.20    1.80
  -2   7  -4   -0.60    0.80
  -2   7  -4    0.90    1.70
  -2   7  -4   -1.60    1.10
  -2   7  -4    0.20    1.00
   2  -7   4   -2.50    1.10
   2  -7   4   -0.10    1.60
   2  -7   4   -0.50    0.70
   2  -7   4   -1.00    1.20
   2  -7   4    1.40    0.90
   2  -7   4    0.20    1.00
  -3   7  -4    8.10    1.40
  -3   7  -4   12.20    1.60
  -3   7  -4   10.40    1.90
  -3   7  -4   14.20    2.40
   3  -7   4   13.10    1.50
   3  -7   4   11.90    1.80
   3  -7   4    8.60    2.40
   3  -7   4    8.70    1.50
   3  -7   4   12.50    1.70
  -4   7  -4   13.10    1.60
  -4   7  -4   10.30    1.40
  -4   7  -4   14.60    2.00
   4  -7   4   12.10    1.80
   4  -7   4   10.60    1.30
   4  -7   4    7.20    1.10
   4  -7   4    9.40    2.30
  -5   7  -4    4.60    1.10
  -5   7  -4    3.50    1.20
   5  -7   4    4.70    1.00
   5  -7   4    5.10    1.00
  -6   7  -4    2.70    0.90
  -6   7  -4    1.70    1.40
   6  -7   4    2.40    0.90
   6  -7   4    1.80    0.60
   6  -7   4    0.90    0.70
   7   6  -4    9.00    1.50
   7   6  -4    7.20    1.40
   6   6  -4    0.70    1.60
   6   6  -4    0.90    1.10
   6   6  -4   -1.00    1.30
   5   6  -4    0.40    1.00
   5   6  -4   -0.10    1.50
   5   6  -4    1.80    1.20
   5   6  -4    0.10    2.20
  -5  -6   4    4.40    1.70
  -5  -6   4   -0.30    0.70
   4   6  -4    0.20    1.00
   4   6  -4   -0.70    1.40
   4   6  -4    0.30    1.10
   4   6  -4    1.90    1.60
  -4  -6   4    1.40    1.90
  -4  -6   4    0.70    0.70
  -4  -6   4   -2.70    2.40
  -4  -6   4    0.00    0.90
  -4  -6   4   -0.80    1.10
   3   6  -4    8.40    1.40
   3   6  -4   10.20    1.80
   3   6  -4   10.20    1.50
   3   6  -4    8.10    1.10
   3   6  -4    6.20    1.30
   3   6  -4    8.90    1.50
  -3  -6   4    7.30    1.20
  -3  -6   4    9.00    1.10
  -3  -6   4    9.90    1.20
  -3  -6   4   10.90    1.80
  -3  -6   4    9.90    1.40
   2   6  -4    8.30    1.70
   2   6  -4    3.40    1.00
   2   6  -4    6.50    1.40
   2   6  -4    7.00    1.40
   2   6  -4    5.60    0.80
   2   6  -4    7.50    1.60
  -2  -6   4    5.80    1.10
  -2  -6   4    8.50    1.40
  -2  -6   4    7.00    1.00
  -2  -6   4    8.80    1.30
  -2  -6   4    7.50    0.80
   1   6  -4   16.80    1.50
   1   6  -4   14.30    2.10
   1   6  -4   17.30    2.30
   1   6  -4   16.60    1.80
   1   6  -4   18.20    1.70
   1   6  -4   15.70    2.40
  -1  -6   4   18.00    1.70
  -1  -6   4   15.60    1.10
  -1  -6   4   16.90    1.20
  -1  -6   4   16.60    1.60
  -1  -6   4   17.40    1.80
   0   6  -4    0.70    0.80
   0   6  -4   -1.10    1.80
   0   6  -4    0.50    0.90
   0   6  -4    0.10    1.30
   0   6  -4    0.00    1.10
   0   6  -4    2.30    1.10
   0  -6   4    2.90    1.00
   0  -6   4    0.60    0.60
   0  -6   4   -0.60    0.80
   0  -6   4   -0.70    0.50
   0  -6   4   -0.20    0.90
   0  -6   4    0.40    0.50
   0  -6   4   -0.60    1.40
  -1   6  -4    0.20    1.00
  -1   6  -4    0.50    1.30
  -1   6  -4   -0.20    0.90
  -1   6  -4    0.40    0.80
   1  -6   4    0.60    0.60
   1  -6   4    0.90    1.40
   1  -6   4    0.20    1.20
   1  -6   4    3.00    1.20
   1  -6   4    0.10    0.60
   1  -6   4    0.90    0.80
   1  -6   4    0.30    0.50
   1  -6   4   -0.50    1.00
  -2   6  -4   35.20    2.60
  -2   6  -4   34.20    2.30
  -2   6  -4   30.40    2.00
  -2   6  -4   32.80    2.30
  -2   6  -4   32.30    2.20
   2  -6   4   32.60    2.20
   2  -6   4   30.70    2.30
   2  -6   4   33.70    2.00
   2  -6   4   29.50    1.90
   2  -6   4   33.20    2.20
   2  -6   4   34.50    2.40
  -3   6  -4   11.70    1.40
  -3   6  -4   12.50    1.60
  -3   6  -4   12.40    2.50
  -3   6  -4   11.90    1.90
  -3   6  -4   14.70    2.10
  -3   6  -4   14.60    2.00
   3  -6   4   15.80    1.40
   3  -6   4   14.90    1.80
   3  -6   4   15.80    2.00
   3  -6   4   13.40    1.50
   3  -6   4   12.20    1.60
  -4   6  -4   -1.50    1.70
  -4   6  -4    1.60    3.00
  -4   6  -4    1.70    1.50
  -4   6  -4    0.60    0.90
   4  -6   4   -1.10    1.00
   4  -6   4    0.90    1.60
   4  -6   4   -0.60    0.90
   4  -6   4   -0.40    0.80
   4  -6   4    1.20    2.40
  -5   6  -4   14.20    1.70
  -5   6  -4   12.30    1.60
   5  -6   4   11.50    1.20
   5  -6   4    9.80    1.50
  -6   6  -4    6.10    1.40
  -6   6  -4    7.00    1.20
  -6   6  -4    7.00    1.20
   6  -6   4    7.30    1.10
   6  -6   4    6.30    1.10
   6  -6   4    4.40    0.70
  -7   6  -4    0.60    0.70
  -7   6  -4    3.00    1.10
   7  -6   4    0.30    0.70
   7  -6   4    0.50    0.70
   7   5  -4    0.80    1.20
   7   5  -4    1.60    1.20
   6   5  -4    6.30    2.20
   6   5  -4   11.60    2.30
   6   5  -4    5.80    2.10
   5   5  -4    0.10    1.20
   5   5  -4    2.10    1.00
   5   5  -4    0.10    1.60
   5   5  -4    1.10    1.60
  -5  -5   4    0.00    1.10
   4   5  -4   -1.70    1.10
   4   5  -4    0.70    1.10
   4   5  -4    0.00    1.50
   4   5  -4    1.30    0.90
  -4  -5   4   -0.10    0.90
  -4  -5   4   -0.90    1.40
  -4  -5   4   -0.70    0.80
  -4  -5   4   -1.90    1.70
   3   5  -4   -0.30    1.40
   3   5  -4   -0.10    1.10
   3   5  -4    1.20    0.90
   3   5  -4    0.70    0.70
  -3  -5   4    1.20    1.00
  -3  -5   4    1.50    0.80
  -3  -5   4    2.00    0.50
  -3  -5   4    1.30    1.00
  -3  -5   4    1.20    0.70
   2   5  -4    6.60    0.90
   2   5  -4    4.20    1.20
   2   5  -4    6.40    1.30
   2   5  -4    6.10    1.60
   2   5  -4    7.60    1.60
   2   5  -4    5.70    0.90
  -2  -5   4    9.80    1.30
  -2  -5   4    5.40    0.80
  -2  -5   4    5.50    0.60
  -2  -5   4    5.80    0.80
   1   5  -4    0.30    1.30
   1   5  -4    2.60    1.40
   1   5  -4   -0.50    0.60
   1   5  -4    0.30    0.70
   1   5  -4   -0.40    1.30
   1   5  -4   -0.70    1.00
  -1  -5   4    0.80    0.40
  -1  -5   4    0.60    0.60
  -1  -5   4   -0.30    0.70
  -1  -5   4   -0.60    0.50
  -1  -5   4    0.40    0.70
   0   5  -4    9.80    1.30
   0   5  -4    9.50    1.40
   0   5  -4    8.50    1.10
   0   5  -4    8.00    0.90
   0   5  -4    8.90    1.60
   0   5  -4    7.80    1.30
   0   5  -4    7.00    1.30
   0  -5   4    8.60    1.10
   0  -5   4    8.00    0.90
   0  -5   4    7.70    1.10
   0  -5   4    6.50    0.90
   0  -5   4    9.00    0.80
  -1   5  -4    4.00    1.40
  -1   5  -4    4.00    0.90
  -1   5  -4    3.80    1.10
  -1   5  -4    4.70    1.10
  -1   5  -4    4.10    0.90
  -1   5  -4    1.10    1.00
   1  -5   4    3.20    0.60
   1  -5   4    3.90    0.70
   1  -5   4    4.30    0.90
   1  -5   4    4.00    0.60
   1  -5   4    4.30    0.90
   1  -5   4    4.10    1.40
   1  -5   4    5.30    1.70
  -2   5  -4   83.59    4.10
  -2   5  -4   85.99    4.30
  -2   5  -4   86.89    3.90
  -2   5  -4   80.79    4.00
  -2   5  -4   84.99    3.60
  -2   5  -4   86.89    3.50
   2  -5   4   86.69    3.60
   2  -5   4   82.89    3.50
   2  -5   4   86.49    4.00
   2  -5   4   87.89    3.80
   2  -5   4   82.89    3.80
   2  -5   4   77.99    4.10
   2  -5   4   82.59    3.90
   2  -5   4   86.69    4.00
  -3   5  -4    2.00    0.70
  -3   5  -4    2.60    1.10
  -3   5  -4    2.10    1.60
  -3   5  -4    1.20    0.60
  -3   5  -4    5.60    1.60
  -3   5  -4    1.90    1.30
   3  -5   4    3.60    1.20
   3  -5   4    1.50    0.90
   3  -5   4    2.30    0.70
   3  -5   4    2.70    1.00
   3  -5   4    2.20    0.90
  -4   5  -4   13.00    1.30
  -4   5  -4   19.60    2.70
  -4   5  -4   18.00    2.30
  -4   5  -4   13.80    1.30
  -4   5  -4   16.20    2.00
   4  -5   4   10.60    1.80
   4  -5   4   12.70    1.70
   4  -5   4   16.20    2.20
   4  -5   4   13.50    1.40
   4  -5   4   10.60    1.60
   4  -5   4   12.30    1.40
  -5   5  -4    1.30    1.00
  -5   5  -4    3.20    2.00
  -5   5  -4   -0.60    0.80
  -5   5  -4   -3.00    2.40
   5  -5   4    0.60    2.00
   5  -5   4    1.20    0.90
   5  -5   4   -0.60    1.20
   5  -5   4    0.20    0.70
   5  -5   4    0.70    1.30
   5  -5   4   -2.40    1.20
  -6   5  -4    3.30    1.00
  -6   5  -4    1.70    1.00
   6  -5   4    3.00    1.20
   6  -5   4    3.90    1.40
   6  -5   4    2.30    1.40
   6  -5   4    2.60    0.80
   6  -5   4    3.60    1.60
  -7   5  -4   -0.50    1.00
  -7   5  -4   -0.10    0.80
  -7   5  -4    0.10    0.90
   7  -5   4    0.80    0.70
   7  -5   4   -0.30    1.40
   7  -5   4   -1.30    1.10
   7  -5   4    0.70    0.80
   8   4  -4   -0.10    1.50
   7   4  -4    0.00    1.50
   7   4  -4    2.30    1.30
   6   4  -4    4.80    1.30
   6   4  -4    4.80    1.20
   6   4  -4    5.30    2.10
   5   4  -4    0.20    1.70
   5   4  -4    1.40    1.30
   5   4  -4    1.80    1.10
   5   4  -4    3.60    1.10
  -5  -4   4    3.10    1.20
  -5  -4   4    3.60    0.90
   4   4  -4    6.70    1.20
   4   4  -4    6.10    1.80
   4   4  -4    2.30    2.80
   4   4  -4    7.70    1.10
   4   4  -4    4.80    1.30
  -4  -4   4    6.90    1.20
  -4  -4   4    6.70    1.00
  -4  -4   4    6.00    0.70
  -4  -4   4    8.50    1.50
   3   4  -4   38.40    2.70
   3   4  -4   38.70    2.60
   3   4  -4   40.20    3.00
   3   4  -4   37.50    2.20
   3   4  -4   37.20    2.00
   3   4  -4   39.70    2.40
   3   4  -4   39.00    3.10
  -3  -4   4   38.60    2.00
  -3  -4   4   40.30    1.90
  -3  -4   4   39.50    1.70
  -3  -4   4   40.10    2.20
   2   4  -4    3.20    1.30
   2   4  -4    3.10    0.60
   2   4  -4    2.80    1.80
   2   4  -4    3.10    1.20
   2   4  -4    4.50    0.90
  -2  -4   4    3.70    0.50
  -2  -4   4    2.80    0.80
  -2  -4   4    3.90    0.70
  -2  -4   4    4.00    0.60
  -2  -4   4    3.20    0.80
   1   4  -4   17.70    1.20
  -1  -4   4   19.30    1.30
  -1  -4   4   18.40    1.00
  -1  -4   4   16.40    1.20
  -1  -4   4   17.70    1.20
  -1  -4   4   17.80    1.20
   0   4  -4    4.30    0.70
   0   4  -4    6.10    0.80
   0   4  -4    3.50    0.80
   0  -4   4    4.50    0.80
   0  -4   4    5.30    0.70
   0  -4   4    4.40    0.80
   0  -4   4    5.10    0.70
   0  -4   4    4.90    0.50
  -1   4  -4    2.50    0.70
  -1   4  -4    2.50    0.70
  -1   4  -4    3.30    0.70
  -1   4  -4    2.60    0.50
  -1   4  -4    2.90    0.60
   1  -4   4    1.50    0.70
   1  -4   4    2.60    0.60
   1  -4   4    2.60    0.60
   1  -4   4    2.80    0.50
   1  -4   4    2.40    0.70
   1  -4   4    2.40    0.70
  -2   4  -4    0.10    0.80
  -2   4  -4    1.10    0.40
  -2   4  -4    1.60    0.60
  -2   4  -4    0.30    2.10
   2  -4   4   -0.10    0.80
   2  -4   4    0.20    0.60
   2  -4   4   -0.70    0.60
   2  -4   4    2.10    1.10
   2  -4   4    0.20    0.70
   2  -4   4   -0.30    0.60
   2  -4   4    0.90    1.10
  -3   4  -4  104.19    4.20
  -3   4  -4  106.79    4.60
  -3   4  -4  101.59    5.30
  -3   4  -4  107.19    4.60
  -3   4  -4  107.29    4.30
   3  -4   4  106.39    4.60
   3  -4   4  111.09    4.60
   3  -4   4  103.49    4.70
   3  -4   4  108.39    4.50
   3  -4   4  104.49    5.20
   3  -4   4   95.59    4.60
  -4   4  -4   12.20    1.50
  -4   4  -4   11.30    1.00
  -4   4  -4    9.90    1.10
  -4   4  -4   12.50    1.50
   4  -4   4   10.00    1.20
   4  -4   4   11.80    1.60
   4  -4   4   11.30    1.50
   4  -4   4    7.70    1.20
   4  -4   4   11.50    1.30
  -5   4  -4   21.40    2.30
  -5   4  -4   22.80    1.50
  -5   4  -4   22.00    2.80
  -5   4  -4   20.90    1.50
   5  -4   4   19.00    2.10
   5  -4   4   18.20    1.80
   5  -4   4   17.00    2.00
   5  -4   4   21.70    1.50
   5  -4   4   20.80    1.90
  -6   4  -4    2.10    0.90
  -6   4  -4   -2.30    2.60
  -6   4  -4    2.70    0.90
  -6   4  -4    4.80    2.40
   6  -4   4    1.90    0.70
   6  -4   4    1.30    1.00
   6  -4   4    2.20    1.00
   6  -4   4    0.30    0.90
   6  -4   4    1.20    0.90
  -7   4  -4    2.80    1.00
  -7   4  -4    2.70    1.00
  -7   4  -4    4.40    0.90
   7  -4   4    1.80    1.00
   7  -4   4    3.70    1.20
   7  -4   4    3.80    1.00
   7  -4   4    1.60    1.00
  -8   4  -4    1.60    0.90
  -8   4  -4    1.90    1.30
   8  -4   4    3.10    0.90
   8  -4   4    2.30    0.70
   8  -4   4    0.40    0.90
   7   3  -4   -1.50    1.40
   7   3  -4    0.40    1.40
   6   3  -4    2.60    1.10
   6   3  -4    2.80    1.40
   6   3  -4    1.70    1.20
   6   3  -4    0.90    1.80
   5   3  -4    3.60    1.10
   5   3  -4    3.90    1.10
   5   3  -4    3.40    1.30
   5   3  -4    4.20    1.30
  -5  -3   4    3.70    0.70
  -5  -3   4    2.70    1.30
   4   3  -4  133.29    6.50
   4   3  -4  152.68    6.20
   4   3  -4  148.09    6.20
   4   3  -4  155.48    6.20
   4   3  -4  135.89    6.70
   4   3  -4  146.69    6.30
  -4  -3   4  154.48    5.70
  -4  -3   4  141.49    5.50
   3   3  -4   10.50    1.60
   3   3  -4   14.30    2.10
   3   3  -4   17.00    1.90
   3   3  -4   16.00    1.20
  -3  -3   4   13.30    0.80
  -3  -3   4   15.00    0.90
  -3  -3   4   16.20    1.20
  -3  -3   4    8.70    2.10
  -3  -3   4   14.50    1.10
   2   3  -4  162.78    6.50
  -2  -3   4  160.18    6.40
  -2  -3   4  168.58    6.20
  -2  -3   4  166.68    6.40
  -2  -3   4  166.48    6.40
   1   3  -4   23.20    9.10
   1   3  -4   26.60    1.40
  -1  -3   4   27.10    1.40
  -1  -3   4   25.00    1.20
  -1  -3   4   26.50    1.40
  -1  -3   4   35.10    9.10
  -1  -3   4   25.00    2.10
  -1  -3   4   28.00    1.40
   0   3  -4   18.20   10.00
   0   3  -4   10.00    0.80
   0   3  -4    9.70    0.80
   0   3  -4    9.20    0.90
   0  -3   4    9.70    0.70
   0  -3   4   11.20    0.90
   0  -3   4    9.30    0.90
   0  -3   4   10.90    0.90
   0  -3   4   10.40    0.80
   0  -3   4    6.50    9.30
  -1   3  -4   13.60    1.10
  -1   3  -4   10.20   11.30
  -1   3  -4   13.30    1.20
  -1   3  -4   13.70    0.90
  -1   3  -4   13.40    1.00
  -1   3  -4   13.30    0.90
  -1   3  -4   14.10    0.80
   1  -3   4   14.30    1.00
   1  -3   4   12.60    1.10
   1  -3   4   12.40    1.00
   1  -3   4   30.80   11.70
   1  -3   4   14.10    0.80
   1  -3   4   11.40    1.00
   1  -3   4   14.30    1.00
  -2   3  -4  111.19   20.10
  -2   3  -4  160.68    5.80
  -2   3  -4  157.28    6.00
  -2   3  -4  153.58    6.80
  -2   3  -4  147.69    5.90
  -2   3  -4  155.38    6.00
   2  -3   4  143.79    5.80
   2  -3   4  158.58    6.10
   2  -3   4  156.08    6.00
   2  -3   4  171.68   21.70
   2  -3   4  143.69    5.90
   2  -3   4  144.59    6.00
   2  -3   4  153.68    6.10
  -3   3  -4   47.30    2.00
  -3   3  -4   51.69    2.40
  -3   3  -4   38.70    5.60
  -3   3  -4   47.10    2.20
  -3   3  -4   46.50    2.40
   3  -3   4   46.50    2.30
   3  -3   4   43.80    2.60
   3  -3   4   47.40    2.30
   3  -3   4   40.10    3.90
   3  -3   4   45.40    2.40
   3  -3   4   48.70    2.40
  -4   3  -4   22.60    1.70
  -4   3  -4   21.10    1.40
  -4   3  -4   21.80    1.60
  -4   3  -4   21.80    1.20
   4  -3   4   21.40    2.10
   4  -3   4   20.30    2.10
   4  -3   4   22.60    1.60
   4  -3   4   21.90    1.50
   4  -3   4   21.80    1.80
   4  -3   4   21.90    1.80
  -5   3  -4   17.60    2.20
  -5   3  -4   16.60    1.30
  -5   3  -4   16.70    1.30
  -5   3  -4   20.90    2.10
   5  -3   4   17.60    1.90
   5  -3   4   17.70    1.60
   5  -3   4   17.40    1.40
   5  -3   4   18.40    1.90
   5  -3   4   18.30    1.80
  -6   3  -4   -1.50    1.60
  -6   3  -4    0.20    0.70
  -6   3  -4   -0.10    0.90
  -6   3  -4    5.30    2.30
   6  -3   4   -0.30    0.90
   6  -3   4    0.70    0.90
   6  -3   4   -0.60    0.60
   6  -3   4    0.00    0.90
   6  -3   4    1.10    1.00
  -7   3  -4    3.30    0.90
  -7   3  -4    2.80    0.90
   7  -3   4    3.00    1.10
   7  -3   4    2.40    1.20
   7  -3   4    3.60    1.30
   7  -3   4    4.10    1.00
  -8   3  -4    4.20    1.00
  -8   3  -4    2.40    1.40
   8  -3   4    2.20    0.80
   8  -3   4    3.40    0.90
   8  -3   4    3.60    0.80
   8   2  -4    4.50    1.40
   8   2  -4    3.80    1.30
   7   2  -4   -2.20    1.30
   6   2  -4    2.90    1.10
   6   2  -4    4.10    1.70
   6   2  -4    6.40    1.80
   6   2  -4    3.60    1.10
   6   2  -4    6.30    1.30
   5   2  -4    1.10    1.30
   5   2  -4   -0.90    1.00
   5   2  -4    0.60    1.50
   5   2  -4    0.20    0.90
  -5  -2   4   -0.30    1.10
  -5  -2   4   -0.10    0.50
   4   2  -4   25.50    1.70
   4   2  -4   26.90    1.90
   4   2  -4   30.80    2.60
   4   2  -4   22.50    2.40
  -4  -2   4   19.90    4.70
  -4  -2   4   25.70    1.30
   3   2  -4    3.40    3.80
   3   2  -4    2.70    0.60
  -3  -2   4    2.50    0.60
  -3  -2   4    1.60    0.40
  -3  -2   4    2.90    0.40
  -3  -2   4    2.60    0.50
   2   2  -4   51.59    2.30
   2   2  -4   57.79    7.60
  -2  -2   4   53.19    2.10
  -2  -2   4   49.50    2.10
  -2  -2   4   49.80    2.40
  -2  -2   4   63.29    9.40
  -2  -2   4   53.09    2.60
  -2  -2   4   52.59    2.20
  -2  -2   4   51.29    2.20
   1   2  -4   -1.80    5.10
  -1  -2   4   -3.00    5.20
   0   2  -4   71.59   10.20
   0   2  -4   81.79    3.10
   0   2  -4   82.69    3.20
   0   2  -4   81.49    3.20
   0   2  -4   82.29    3.20
   0  -2   4   64.59    9.00
   0  -2   4   79.79    3.20
   0  -2   4   81.09    3.20
   0  -2   4   83.59    3.10
   0  -2   4   74.49    3.20
  -1   2  -4   11.10    0.80
  -1   2  -4   10.50    0.70
  -1   2  -4   10.50    0.80
  -1   2  -4    9.20    1.10
  -1   2  -4   21.50    7.70
   1  -2   4   10.00    0.80
   1  -2   4   10.60    0.80
   1  -2   4    9.00    0.80
   1  -2   4    9.70    0.70
   1  -2   4   -0.70    7.00
  -2   2  -4  143.79    5.60
  -2   2  -4  129.39   17.50
  -2   2  -4  142.59    6.20
  -2   2  -4  139.99    5.50
  -2   2  -4  146.19    5.40
  -2   2  -4  147.59    5.60
   2  -2   4  129.79   16.80
   2  -2   4  139.19    5.60
   2  -2   4  143.49    5.60
   2  -2   4  140.09    5.60
   2  -2   4  142.69    5.60
  -3   2  -4  350.86   13.00
  -3   2  -4  332.17   14.30
  -3   2  -4  349.17   12.80
  -3   2  -4  336.97   13.00
   3  -2   4  344.87   13.00
   3  -2   4  340.97   13.00
   3  -2   4  341.37   13.00
  -4   2  -4    7.00    0.70
  -4   2  -4    7.80    1.10
  -4   2  -4   11.10    1.20
   4  -2   4    7.20    1.00
   4  -2   4    8.60    1.10
   4  -2   4    7.00    1.10
   4  -2   4    7.70    1.00
   4  -2   4    6.90    1.30
   4  -2   4    7.70    1.30
  -5   2  -4    1.10    0.50
  -5   2  -4    1.50    0.90
  -5   2  -4    0.50    1.10
   5  -2   4    1.10    0.90
   5  -2   4    0.30    0.80
   5  -2   4    1.00    0.70
   5  -2   4    0.30    0.90
   5  -2   4    1.30    0.90
   5  -2   4    0.60    0.70
  -6   2  -4    0.40    0.70
  -6   2  -4    0.80    0.60
  -6   2  -4    3.70    2.10
  -6   2  -4    0.40    1.30
   6  -2   4   -2.20    1.10
   6  -2   4   -0.60    0.80
   6  -2   4    0.10    0.80
   6  -2   4   -0.10    0.60
   6  -2   4    0.30    1.00
   6  -2   4   -0.30    0.80
  -7   2  -4    0.20    0.80
  -7   2  -4    0.30    0.80
   7  -2   4    0.70    1.00
   7  -2   4    1.00    1.90
   7  -2   4   -0.40    1.00
   7  -2   4   -1.00    0.80
  -8   2  -4   15.30    1.70
  -8   2  -4   21.70    2.60
   8  -2   4   21.40    1.90
   8  -2   4   20.90    1.60
   8  -2   4   18.20    1.60
   8   1  -4    0.20    1.00
   8   1  -4    0.20    1.20
   8   1  -4   -1.20    1.10
   7   1  -4    2.40    1.00
   7   1  -4   -0.80    1.10
   7   1  -4    2.50    1.10
   6   1  -4   18.20    1.80
   6   1  -4   18.30    1.70
   6   1  -4   16.00    1.90
  -6  -1   4   17.70    1.30
   5   1  -4    1.40    1.00
   5   1  -4    1.30    1.10
   5   1  -4    0.80    0.90
  -5  -1   4    2.00    0.50
  -5  -1   4    0.90    0.50
  -5  -1   4    0.60    1.20
   4   1  -4    6.00    1.30
   4   1  -4    4.10    1.10
   4   1  -4    3.60    0.70
  -4  -1   4    3.00    0.70
  -4  -1   4    5.30    3.90
  -4  -1   4    3.70    0.80
  -4  -1   4    3.50    0.40
   3   1  -4  990.50   35.20
   3   1  -4 1003.90   37.30
   3   1  -4  892.11   37.30
  -3  -1   4  920.91   34.90
  -3  -1   4  854.71   34.90
  -3  -1   4  929.81   34.90
  -3  -1   4  913.51   34.90
  -3  -1   4  963.80   35.00
  -3  -1   4 1083.49   36.00
   2   1  -4  221.38    8.20
   2   1  -4  215.18   12.20
  -2  -1   4  209.98   12.60
  -2  -1   4  221.08    8.00
  -2  -1   4  212.28    8.10
  -2  -1   4  200.28    7.90
  -2  -1   4  221.58    8.00
  -2  -1   4  209.08    8.00
   1   1  -4   54.59    2.00
   1   1  -4   62.39    7.20
   1   1  -4   51.59    2.10
   1   1  -4   53.09    2.20
  -1  -1   4   51.79    2.10
  -1  -1   4   49.20    2.10
  -1  -1   4   46.00    6.60
  -1  -1   4   51.19    2.10
  -1  -1   4   53.19    2.10
   0   1  -4   -2.30    4.20
   0   1  -4    4.10    0.40
   0   1  -4    3.90    0.50
   0   1  -4    4.10    0.50
   0  -1   4    3.50    0.40
   0  -1   4    3.20    4.10
   0  -1   4    3.80    0.50
   0  -1   4    4.50    0.50
   0  -1   4    3.90    0.40
  -1   1  -4   96.59    3.70
  -1   1  -4   87.89    4.00
  -1   1  -4   96.09    3.70
  -1   1  -4   86.19    9.50
  -1   1  -4   92.09    3.60
   1  -1   4  101.49    9.30
   1  -1   4   97.79    3.80
   1  -1   4   93.79    3.60
   1  -1   4   97.39    3.70
   1  -1   4   94.09    4.00
   1  -1   4   97.59    3.70
  -2   1  -4   31.10    1.40
  -2   1  -4   27.60    2.20
  -2   1  -4   31.70    1.50
  -2   1  -4   32.30    1.40
  -2   1  -4   34.10    8.60
   2  -1   4   31.50    1.50
   2  -1   4   30.90    1.50
   2  -1   4   27.00    7.80
   2  -1   4   30.60    1.50
  -3   1  -4  466.25   17.40
  -3   1  -4  464.85   17.40
  -3   1  -4  449.06   17.20
  -3   1  -4  449.46   18.50
   3  -1   4  485.35   17.50
   3  -1   4  463.35   17.50
   3  -1   4  518.65   38.90
  -4   1  -4   10.40    0.80
  -4   1  -4   10.00    1.00
  -4   1  -4   11.40    1.10
   4  -1   4   10.00    1.10
   4  -1   4   11.20    1.40
   4  -1   4   10.30    1.30
   4  -1   4   11.90    1.50
   4  -1   4    9.70    1.60
  -5   1  -4   34.90    1.70
  -5   1  -4   36.80    2.10
  -5   1  -4   38.10    2.30
   5  -1   4   31.60    2.50
   5  -1   4   35.80    2.00
   5  -1   4   35.90    1.90
  -6   1  -4    2.00    2.20
  -6   1  -4    0.00    1.10
  -6   1  -4    0.20    0.60
  -6   1  -4    0.60    0.70
   6  -1   4   -1.40    1.40
   6  -1   4    1.80    0.70
   6  -1   4    2.70    1.00
   6  -1   4   -0.40    0.80
   6  -1   4   -0.20    0.80
   6  -1   4    0.90    0.90
  -7   1  -4    0.50    0.90
  -7   1  -4    1.80    0.80
   7  -1   4    1.80    1.10
   7  -1   4    1.60    0.90
   7  -1   4    1.10    0.80
   7  -1   4    2.50    1.80
  -8   1  -4    0.50    0.90
   8  -1   4    3.80    0.90
   8  -1   4    2.80    1.10
   8  -1   4    4.10    0.90
   8   0  -4    1.10    0.90
   8   0  -4    0.50    1.10
   8   0  -4    2.20    1.00
   7   0  -4   -0.50    0.90
   7   0  -4   -0.30    1.10
   7   0  -4    0.00    0.80
  -7   0   4   -0.40    0.80
   6   0  -4   15.60    2.00
   6   0  -4   22.50    1.80
   6   0  -4   24.00    2.00
   6   0  -4   23.90    2.10
  -6   0   4   21.10    1.40
   5   0  -4    0.50    1.00
   5   0  -4    2.00    1.00
   5   0  -4    1.70    1.30
   5   0  -4    1.90    0.90
   5   0  -4    1.60    1.00
  -5   0   4   -0.10    1.20
  -5   0   4    1.20    0.50
  -5   0   4    0.60    0.40
   4   0  -4   88.49    3.90
   4   0  -4   85.19    4.00
   4   0  -4   87.69    4.10
   4   0  -4   85.79    3.70
   4   0  -4   80.39    4.10
  -4   0   4  101.69    8.10
  -4   0   4   87.89    3.40
  -4   0   4   79.29    3.80
  -4   0   4   83.19    3.30
   3   0  -4  241.98    8.90
   3   0  -4  228.78   13.90
   3   0  -4  211.68   14.40
  -3   0   4  220.78    8.60
  -3   0   4  232.78    8.80
  -3   0   4  239.58    8.70
  -3   0   4  237.78    8.90
   2   0  -4    1.00    4.30
   2   0  -4    0.40    4.70
   2   0  -4    0.00    0.40
  -2   0   4    0.70    0.50
  -2   0   4    0.40    0.30
  -2   0   4    0.10    0.30
  -2   0   4    0.10    0.20
   1   0  -4   65.99    2.50
  -1   0   4   51.39    7.50
  -1   0   4   60.69    2.40
  -1   0   4   63.69    2.60
  -1   0   4   61.09    2.40
  -1   0   4   65.49    2.40
  -1   0   4   64.09    2.50
   0   0  -4   -0.50    3.40
   0   0  -4    1.20    0.30
   0   0  -4    2.00    0.30
   0   0   4    1.20    0.30
   0   0   4    1.40    0.30
   0   0   4    1.20    0.30
   0   0   4    1.60    0.30
   0   0   4    1.10    0.30
   0   0   4   -1.60    3.00
  -1   0  -4  130.79    4.90
  -1   0  -4  126.79    4.80
  -1   0  -4  121.99    9.30
  -1   0  -4  126.39    4.80
   1   0   4  119.79    5.20
   1   0   4  130.99    4.80
   1   0   4  125.69    4.90
   1   0   4  128.19    4.90
   1   0   4  130.29    4.90
   1   0   4  134.09    9.40
  -2   0  -4    9.70    5.70
  -2   0  -4    4.70    0.50
  -2   0  -4    4.70    0.50
  -2   0  -4    4.10    0.40
  -2   0  -4    4.00    1.10
   2   0   4    3.50    0.50
   2   0   4    4.10    0.90
   2   0   4    3.90    0.50
   2   0   4    0.30    5.50
  -3   0  -4   24.80    9.80
  -3   0  -4   36.00    3.20
  -3   0  -4   36.80    1.60
  -3   0  -4   33.70    1.60
   3   0   4   34.40    1.80
   3   0   4   31.40    9.00
  -4   0  -4  927.41   33.70
  -4   0  -4  902.21   33.50
   4   0   4  911.81   34.10
   4   0   4  890.21   33.80
   4   0   4  894.51   33.90
   4   0   4  938.71   34.00
   4   0   4  912.51   34.00
  -5   0  -4    8.30    1.20
  -5   0  -4    6.20    0.70
  -5   0  -4    5.20    0.80
   5   0   4    6.60    0.90
   5   0   4    6.80    1.10
   5   0   4    5.90    1.00
   5   0   4    7.20    0.90
   5   0   4    4.80    1.10
   5   0   4    6.70    1.30
  -6   0  -4    1.20    0.60
  -6   0  -4    1.50    0.80
   6   0   4    1.60    0.90
   6   0   4   -0.10    1.30
   6   0   4   -0.40    0.80
   6   0   4    0.80    0.80
  -7   0  -4   16.60    2.00
  -7   0  -4   20.70    1.40
  -7   0  -4   18.50    1.90
   7   0   4   18.30    1.90
   7   0   4   17.50    1.70
   7   0   4   18.50    1.60
   7   0   4   17.30    2.50
  -8   0  -4    7.40    1.10
   8   0   4    5.90    1.10
   8   0   4    5.50    1.00
   8   0   4    7.00    1.30
   8   0   4    3.50    1.70
   8  -1  -4    0.70    0.80
   8  -1  -4   -1.70    1.20
   8  -1  -4    0.80    0.90
  -8   1   4    1.50    1.30
   7  -1  -4   12.80    1.50
   7  -1  -4   13.50    1.80
   7  -1  -4   10.40    1.70
  -7   1   4   12.40    1.20
  -7   1   4   14.90    2.00
   6  -1  -4    0.00    0.90
   6  -1  -4    0.50    1.30
   6  -1  -4   -0.20    0.90
   6  -1  -4    0.80    1.00
  -6   1   4    0.00    1.50
  -6   1   4    1.10    0.90
  -6   1   4   -0.30    0.90
  -6   1   4   -0.30    0.50
   5  -1  -4   30.00    2.40
   5  -1  -4   29.70    2.20
   5  -1  -4   29.90    2.10
   5  -1  -4   34.10    2.30
   5  -1  -4   33.70    2.70
  -5   1   4   32.50    1.50
   4  -1  -4    1.90    1.00
   4  -1  -4    0.40    0.50
   4  -1  -4    3.80    1.00
   4  -1  -4    2.20    0.90
  -4   1   4    1.00    0.70
  -4   1   4    1.40    0.40
  -4   1   4    1.70    0.40
   3  -1  -4   83.69   11.90
   3  -1  -4   71.99    3.00
  -3   1   4   68.49    3.00
  -3   1   4   71.79    2.80
  -3   1   4   72.09    2.90
   2  -1  -4  152.18   12.10
   2  -1  -4  180.98   12.30
  -2   1   4  184.68    6.70
  -2   1   4  166.38    6.50
  -2   1   4  179.38    6.60
   1  -1  -4    6.80    4.50
   1  -1  -4   12.40    4.70
   1  -1  -4   11.90    0.70
   1  -1  -4   11.70    0.70
   1  -1  -4   12.70    0.60
  -1   1   4   11.40    0.70
  -1   1   4   12.20    0.60
  -1   1   4   11.90    0.70
   0  -1  -4    0.10    0.30
   0  -1  -4   -1.00    3.50
   0  -1  -4    0.10    0.20
   0   1   4    0.10    0.30
   0   1   4    2.30    3.50
   0   1   4    0.30    0.20
   0   1   4    0.10    0.20
  -1  -1  -4   24.40    5.00
  -1  -1  -4   21.40    1.00
  -1  -1  -4   19.90    0.90
  -1  -1  -4   20.60    0.90
  -1  -1  -4   20.80    1.10
   1   1   4   21.60    1.50
   1   1   4   20.90    1.00
   1   1   4   21.50    1.00
   1   1   4   20.20    4.50
  -2  -1  -4  205.78    7.60
  -2  -1  -4  197.38    7.80
  -2  -1  -4  199.28    8.40
  -2  -1  -4  187.18   12.70
  -2  -1  -4  210.68    7.60
  -2  -1  -4  198.98    7.60
   2   1   4  211.58    7.60
   2   1   4  210.98    8.40
   2   1   4  200.78   12.50
  -3  -1  -4  272.27   17.50
  -3  -1  -4  286.77   10.50
  -3  -1  -4  285.17   10.40
  -3  -1  -4  278.67   11.80
  -3  -1  -4  291.77   10.50
   3   1   4  263.37   16.90
   3   1   4  276.87   10.70
  -4  -1  -4   10.40    0.90
  -4  -1  -4    8.70    0.70
  -4  -1  -4    9.60    0.80
   4   1   4    9.50    1.50
   4   1   4    9.60    1.20
   4   1   4    9.00    1.10
   4   1   4    9.40    1.50
   4   1   4    7.40    1.20
  -5  -1  -4   75.99    3.00
  -5  -1  -4   75.09    3.20
  -5  -1  -4   74.89    3.50
   5   1   4   76.29    4.00
   5   1   4   79.39    3.80
   5   1   4   72.49    3.50
   5   1   4   68.49    4.50
   5   1   4   73.09    3.50
  -6  -1  -4    7.70    1.10
  -6  -1  -4    7.50    1.30
   6   1   4    9.30    1.40
   6   1   4    8.90    1.30
   6   1   4   10.30    1.60
   6   1   4    9.20    1.60
  -7  -1  -4   -0.20    0.80
  -7  -1  -4    0.40    1.50
  -7  -1  -4    1.20    2.90
  -7  -1  -4   -1.10    1.20
   7   1   4    0.30    1.50
   7   1   4    1.50    0.90
   7   1   4   -0.20    1.00
   7   1   4   -0.10    0.80
  -8  -1  -4    0.40    1.20
   8   1   4   -0.90    0.80
   8   1   4    0.00    1.10
   8   1   4   -0.60    1.50
   8   1   4    0.90    0.80
   8  -2  -4   14.50    1.60
   8  -2  -4   14.30    1.60
  -8   2   4   12.00    1.30
  -8   2   4   15.00    1.80
   7  -2  -4    0.40    0.80
   7  -2  -4    1.50    1.30
   7  -2  -4   -0.50    0.90
   7  -2  -4    0.40    1.70
  -7   2   4    1.10    0.70
  -7   2   4    1.40    1.00
   6  -2  -4    1.30    0.90
   6  -2  -4    3.70    1.20
   6  -2  -4    2.40    1.10
   6  -2  -4    1.40    1.10
   6  -2  -4    3.50    1.00
  -6   2   4    2.90    1.20
  -6   2   4    2.70    0.60
  -6   2   4    5.10    1.70
  -6   2   4    0.90    0.80
   5  -2  -4   10.90    1.60
   5  -2  -4   11.60    1.60
   5  -2  -4   11.10    1.70
   5  -2  -4   12.20    1.20
   5  -2  -4   11.40    1.60
  -5   2   4   10.40    0.80
  -5   2   4   10.70    1.40
  -5   2   4    9.10    1.20
  -5   2   4    9.50    1.20
   4  -2  -4  601.04   22.90
   4  -2  -4  603.34   22.70
   4  -2  -4  621.14   22.50
   4  -2  -4  588.54   22.70
   4  -2  -4  591.64   22.50
   4  -2  -4  601.34   22.80
  -4   2   4  604.94   22.30
  -4   2   4  626.64   22.50
  -4   2   4  598.54   22.40
   3  -2  -4  215.98    8.30
  -3   2   4  203.48    8.20
  -3   2   4  224.08    8.30
  -3   2   4  224.58    8.30
  -3   2   4  214.68    8.10
   2  -2  -4  186.98   14.90
  -2   2   4  197.48    7.50
  -2   2   4  198.38    7.50
  -2   2   4  198.08    7.40
   1  -2  -4   69.59    9.30
   1  -2  -4   69.49    9.30
   1  -2  -4   66.29    2.70
   1  -2  -4   69.29    2.80
  -1   2   4   66.29    2.60
  -1   2   4   70.69    2.70
  -1   2   4   67.29    2.80
   0  -2  -4 1064.69   38.30
   0  -2  -4 1054.69   42.80
   0  -2  -4 1066.99   38.30
   0  -2  -4 1063.49   42.50
   0  -2  -4 1027.60   38.20
   0   2   4 1022.00   38.30
   0   2   4 1049.09   38.20
   0   2   4  976.70   38.20
  -1  -2  -4   18.20    0.90
  -1  -2  -4   16.30    0.80
  -1  -2  -4   20.50    5.20
  -1  -2  -4   16.60    1.00
   1   2   4   16.70    0.90
   1   2   4   17.90    0.90
   1   2   4   18.00    1.50
   1   2   4   16.40    0.80
  -2  -2  -4  420.36   16.10
  -2  -2  -4  429.26   16.30
  -2  -2  -4  421.66   16.20
  -2  -2  -4  436.96   21.10
  -2  -2  -4  442.16   16.10
   2   2   4  465.45   17.00
  -3  -2  -4  288.67   10.80
  -3  -2  -4  298.47   10.60
  -3  -2  -4  281.57   10.50
  -3  -2  -4  286.57   17.50
  -3  -2  -4  276.17   10.50
  -3  -2  -4  261.37   16.90
  -3  -2  -4  274.87   12.00
   3   2   4  285.37   10.80
   3   2   4  290.37   11.90
  -4  -2  -4  312.57   11.40
  -4  -2  -4  303.87   11.40
  -4  -2  -4  313.27   11.50
   4   2   4  320.27   11.90
   4   2   4  310.37   11.90
   4   2   4  304.07   12.20
   4   2   4  279.87   12.00
  -5  -2  -4   88.49    3.50
  -5  -2  -4   89.59    3.70
  -5  -2  -4   89.69    4.20
   5   2   4   87.09    4.50
   5   2   4   90.39    4.10
   5   2   4   87.69    4.30
   5   2   4   87.59    4.00
   5   2   4   87.39    4.50
  -6  -2  -4    6.30    2.20
  -6  -2  -4   10.60    1.20
   6   2   4   10.20    1.40
   6   2   4   10.80    1.70
   6   2   4    9.70    1.70
   6   2   4   11.50    1.40
   6   2   4   10.50    1.80
  -7  -2  -4   11.50    2.80
  -7  -2  -4    9.80    1.40
  -7  -2  -4   13.00    3.90
   7   2   4   12.40    1.40
   7   2   4   11.80    1.90
   7   2   4   11.10    1.40
   7   2   4   11.10    1.80
   8   2   4   27.60    1.90
   8   2   4   29.00    2.20
   8   2   4   22.50    2.60
   8   2   4   27.30    2.00
   8  -3  -4    0.20    0.80
   8  -3  -4    1.30    0.80
  -8   3   4    0.10    0.90
  -8   3   4    0.50    1.30
   7  -3  -4    1.30    1.80
   7  -3  -4    2.30    1.30
   7  -3  -4    2.70    1.40
   7  -3  -4    2.20    1.30
  -7   3   4    0.30    0.80
   6  -3  -4    7.40    1.30
   6  -3  -4    7.50    1.30
   6  -3  -4   10.50    1.70
   6  -3  -4    8.60    1.30
   6  -3  -4    5.60    1.20
  -6   3   4    7.90    1.50
  -6   3   4    6.20    0.90
  -6   3   4    7.60    1.00
  -6   3   4   11.30    2.00
   5  -3  -4   55.29    2.90
   5  -3  -4   57.39    2.90
   5  -3  -4   57.19    2.60
   5  -3  -4   56.29    3.10
   5  -3  -4   55.19    3.00
  -5   3   4   50.49    2.50
  -5   3   4   59.79    2.90
  -5   3   4   56.49    2.60
  -5   3   4   55.99    3.10
   4  -3  -4   17.00    1.50
   4  -3  -4   17.60    1.90
   4  -3  -4   21.10    1.50
   4  -3  -4   18.40    1.40
   4  -3  -4   20.70    2.90
   4  -3  -4   19.60    1.80
   4  -3  -4   19.40    1.70
  -4   3   4   19.60    1.10
  -4   3   4   18.80    1.50
  -4   3   4   17.20    1.70
  -4   3   4   19.00    1.40
  -4   3   4   17.80    1.30
   3  -3  -4   21.60    1.30
  -3   3   4   23.10    1.30
  -3   3   4   22.30    1.10
  -3   3   4   24.50    1.30
   2  -3  -4  301.27   11.00
   2  -3  -4  296.07   22.40
   2  -3  -4  304.77   11.00
  -2   3   4  307.07   11.20
  -2   3   4  299.07   11.20
  -2   3   4  279.67   11.10
  -2   3   4  292.17   11.10
   1  -3  -4  344.47   12.40
   1  -3  -4  332.57   12.60
   1  -3  -4  341.17   12.50
   1  -3  -4  331.57   12.40
  -1   3   4  330.87   12.50
  -1   3   4  335.67   12.60
  -1   3   4  326.47   12.40
   0  -3  -4    6.60    0.60
   0  -3  -4    1.40    7.00
   0  -3  -4    6.70    0.50
   0  -3  -4    6.20    0.70
   0  -3  -4   10.00    6.50
   0   3   4    6.70    0.60
   0   3   4    6.60    0.60
  -1  -3  -4  602.54   23.40
  -1  -3  -4  607.54   23.50
  -1  -3  -4  652.43   29.60
  -1  -3  -4  634.84   23.60
  -1  -3  -4  649.04   29.50
   1   3   4  640.44   24.20
   1   3   4  671.33   23.50
   1   3   4  638.34   23.60
  -2  -3  -4  439.96   16.00
  -2  -3  -4  432.16   16.20
  -2  -3  -4  432.86   16.00
  -2  -3  -4  412.46   22.40
  -2  -3  -4  396.76   21.90
   2   3   4  460.95   17.10
  -3  -3  -4  165.48    6.50
  -3  -3  -4  196.58   16.40
  -3  -3  -4  180.18    6.70
  -3  -3  -4  158.38    6.40
   3   3   4  169.98    8.00
  -4  -3  -4  167.68    6.30
  -4  -3  -4  175.18    6.60
  -4  -3  -4  159.68    6.10
   4   3   4  163.78    6.70
   4   3   4  151.98    6.50
   4   3   4  163.98    6.80
   4   3   4  160.18    6.60
   4   3   4  155.88    7.00
  -5  -3  -4   87.79    4.20
  -5  -3  -4   87.69    3.50
  -5  -3  -4   84.89    3.60
   5   3   4   83.69    4.50
   5   3   4   82.99    4.20
   5   3   4   95.89    4.80
   5   3   4   92.29    4.10
  -6  -3  -4   41.60    6.10
  -6  -3  -4   54.09    3.00
  -6  -3  -4   58.69    2.60
   6   3   4   62.59    3.10
   6   3   4   61.09    3.70
   6   3   4   59.79    3.00
   6   3   4   55.89    3.30
   6   3   4   56.79    3.20
   7   3   4    0.20    0.80
   7   3   4    1.10    0.90
   7   3   4   -2.70    1.30
   7   3   4   -0.90    1.30
   8   3   4    0.90    1.30
   8   3   4    0.90    0.80
   8   3   4   -1.10    1.40
   8   3   4   -0.20    0.90
   8  -4  -4   29.80    1.80
   7  -4  -4    2.10    1.10
   7  -4  -4    1.60    1.20
   7  -4  -4    2.90    1.00
  -7   4   4    1.40    0.80
  -7   4   4    3.20    2.10
   6  -4  -4    0.60    1.00
   6  -4  -4    2.70    1.00
   6  -4  -4   -1.00    0.90
   6  -4  -4   -0.80    0.80
   6  -4  -4    0.70    0.60
   6  -4  -4    1.80    1.10
  -6   4   4    0.50    0.80
  -6   4   4    1.50    1.60
  -6   4   4    0.90    0.70
  -6   4   4    1.80    1.90
   5  -4  -4  188.08    7.90
   5  -4  -4  193.88    7.50
   5  -4  -4  190.88    7.80
   5  -4  -4  179.28    7.80
   5  -4  -4  185.78    7.90
   5  -4  -4  191.18    7.80
  -5   4   4  191.28    7.50
  -5   4   4  194.38    7.80
  -5   4   4  197.98    8.00
  -5   4   4  200.18    7.50
   4  -4  -4   72.59    3.70
   4  -4  -4   68.69    3.30
   4  -4  -4   65.49    3.60
   4  -4  -4   67.59    3.10
   4  -4  -4   67.19    3.40
  -4   4   4   69.99    3.00
  -4   4   4   64.19    3.30
  -4   4   4   67.29    3.30
  -4   4   4   69.49    2.90
  -4   4   4   68.49    3.20
   3  -4  -4   14.60    1.20
   3  -4  -4   12.10    1.50
   3  -4  -4   14.60    1.30
   3  -4  -4   15.50    1.60
   3  -4  -4   16.00    2.50
  -3   4   4   14.00    1.40
  -3   4   4   15.80    1.20
  -3   4   4   14.60    1.10
  -3   4   4   15.90    0.90
  -3   4   4   13.60    1.20
   2  -4  -4  201.28    7.90
   2  -4  -4  208.18   26.90
   2  -4  -4  205.38    7.70
   2  -4  -4  207.78    7.70
  -2   4   4  203.48    7.70
  -2   4   4  206.88    7.90
  -2   4   4  202.98    7.80
  -2   4   4  195.68    7.90
   1  -4  -4   22.60   12.10
   1  -4  -4   28.80    1.50
   1  -4  -4   29.60    1.40
   1  -4  -4   29.90    1.40
   1  -4  -4   29.80    1.50
   1  -4  -4   29.20    1.50
  -1   4   4   29.30    1.50
  -1   4   4   12.00   12.90
  -1   4   4   30.10    1.40
  -1   4   4   27.80    1.50
  -1   4   4   29.20    1.50
   0  -4  -4  261.97    9.80
   0  -4  -4  252.57    9.80
   0  -4  -4  273.47   20.10
   0  -4  -4  258.37    9.80
   0   4   4  263.17    9.90
   0   4   4  248.88    9.70
   0   4   4  256.47    9.80
   0   4   4  265.87    9.70
  -1  -4  -4   26.70    1.20
  -1  -4  -4    2.30    9.80
  -1  -4  -4   23.40    1.30
  -1  -4  -4   32.90   10.30
   1   4   4   23.10    1.30
   1   4   4   23.00    2.40
  -2  -4  -4  276.97   10.50
  -2  -4  -4  276.37   10.60
  -2  -4  -4  280.87   10.70
  -2  -4  -4  287.47   10.70
   2   4   4  289.17   11.80
  -3  -4  -4   20.70    1.50
  -3  -4  -4   21.80    1.20
  -3  -4  -4   21.30    1.00
   3   4   4   21.50    2.10
   3   4   4   20.60    1.70
   3   4   4   14.50    2.20
   3   4   4   21.70    3.20
   3   4   4   20.00    1.70
  -4  -4  -4    7.20    1.10
  -4  -4  -4    8.10    0.80
  -4  -4  -4    7.50    0.70
   4   4   4    7.50    1.20
   4   4   4    7.00    1.30
   4   4   4    6.60    1.40
   4   4   4    5.80    1.10
   4   4   4    5.90    1.00
  -5  -4  -4   70.19    3.90
  -5  -4  -4   75.79    3.10
  -5  -4  -4   71.69    3.00
   5   4   4   64.69    4.00
   5   4   4   73.59    3.60
   5   4   4   73.39    3.50
   5   4   4   73.79    3.70
   5   4   4   70.59    4.00
  -6  -4  -4    2.40    1.10
  -6  -4  -4    2.40    0.80
   6   4   4    0.40    1.50
   6   4   4    2.60    1.00
   6   4   4    6.70    1.70
   6   4   4    4.30    1.10
   6   4   4    3.40    1.30
   8   4   4   46.70    2.60
   8   4   4   52.59    3.30
   8   4   4   48.70    2.50
   7  -5  -4    6.20    1.20
   7  -5  -4    6.90    1.10
   7  -5  -4    5.30    1.20
  -7   5   4    6.60    1.10
  -7   5   4    8.20    1.90
  -7   5   4    9.70    1.40
   6  -5  -4   28.20    2.00
   6  -5  -4   28.70    2.00
   6  -5  -4   28.00    1.60
   6  -5  -4   26.00    2.30
  -6   5   4   31.70    2.60
  -6   5   4   29.00    2.00
   5  -5  -4    1.20    0.70
   5  -5  -4   -0.30    1.10
   5  -5  -4   -1.30    1.20
   5  -5  -4    0.30    0.90
   5  -5  -4    0.50    1.00
   5  -5  -4    0.20    0.80
  -5   5   4    0.10    1.50
  -5   5   4    0.40    0.70
  -5   5   4    2.50    1.60
  -5   5   4   -0.20    0.60
   4  -5  -4   62.99    3.10
   4  -5  -4   60.89    2.90
   4  -5  -4   63.39    3.30
   4  -5  -4   57.89    3.30
  -4   5   4   64.79    3.30
  -4   5   4   61.89    3.20
  -4   5   4   63.59    2.80
  -4   5   4   60.99    2.80
   3  -5  -4    1.90    1.10
   3  -5  -4   -4.10    3.00
   3  -5  -4    1.10    1.00
   3  -5  -4    3.10    0.90
   3  -5  -4    2.20    0.70
  -3   5   4    1.30    0.60
  -3   5   4    2.80    0.90
  -3   5   4    2.80    0.90
  -3   5   4    0.70    0.90
  -3   5   4    2.10    1.40
  -3   5   4    2.30    0.50
   2  -5  -4  297.67   11.90
   2  -5  -4  321.27   11.70
   2  -5  -4  290.97   11.90
   2  -5  -4  308.37   12.00
   2  -5  -4  306.27   11.70
   2  -5  -4  338.67   12.00
   2  -5  -4  309.47   11.90
   2  -5  -4  301.57   12.10
  -2   5   4  305.87   11.80
  -2   5   4  317.27   11.90
  -2   5   4  304.57   11.70
  -2   5   4  321.57   11.70
  -2   5   4  306.47   11.90
   1  -5  -4   32.60    1.70
   1  -5  -4   32.20    1.80
   1  -5  -4   33.40    1.70
   1  -5  -4   32.60    1.60
   1  -5  -4   33.60    1.70
   1  -5  -4   34.50    1.80
  -1   5   4   33.50    1.80
  -1   5   4   33.60    1.70
  -1   5   4   34.50    1.70
  -1   5   4   32.60    1.80
  -1   5   4   34.70    1.60
   0  -5  -4   30.80    1.50
   0  -5  -4   25.80    1.70
   0  -5  -4   29.50    1.60
   0  -5  -4   29.70    1.40
   0   5   4   28.00    1.60
   0   5   4   31.30    1.40
  -1  -5  -4    1.30    0.40
  -1  -5  -4    1.50    0.60
  -1  -5  -4    0.60    0.50
  -1  -5  -4    0.60    0.60
   1   5   4    2.10    1.90
  -2  -5  -4  228.08   10.00
  -2  -5  -4  266.47    9.80
  -2  -5  -4  270.27    9.60
  -2  -5  -4  261.47    9.70
   2   5   4  263.57   11.40
   2   5   4  246.98   10.20
   2   5   4  262.67   10.10
   2   5   4  259.77    9.90
   2   5   4  243.88    9.80
  -3  -5  -4    0.30    0.80
  -3  -5  -4    0.00    0.50
  -3  -5  -4   -0.20    0.40
  -3  -5  -4    1.10    0.80
   3   5   4   -0.20    1.20
   3   5   4    5.20    3.80
   3   5   4    0.50    1.10
   3   5   4    0.10    1.10
   3   5   4   -0.60    0.80
   3   5   4    0.60    1.20
   3   5   4    1.10    0.80
   3   5   4    0.90    0.90
  -4  -5  -4  239.78    9.30
  -4  -5  -4  256.37    9.80
  -4  -5  -4  254.37    9.50
   4   5   4  257.07    9.80
   4   5   4  249.28    9.60
   4   5   4  225.38    9.70
   4   5   4  238.28   10.00
  -5  -5  -4   29.70    1.90
   5   5   4   31.30    2.10
   5   5   4   31.20    2.40
   5   5   4   29.80    2.50
   5   5   4   32.50    2.20
  -6  -5  -4    0.90    1.20
  -6  -5  -4    0.80    0.80
   6   5   4    1.00    1.30
   6   5   4    0.10    1.10
   6   5   4    1.30    1.00
   6   5   4    1.30    0.90
   7   5   4   55.29    3.00
   7   5   4   64.89    3.80
   7   5   4   64.09    3.50
   7   5   4   54.59    3.00
   8   5   4   13.80    1.40
   8   5   4   12.20    1.50
   8   5   4   12.60    2.20
   7  -6  -4   62.49    4.50
   7  -6  -4   71.59    3.20
   7  -6  -4   69.49    3.20
  -7   6   4   78.19    3.80
  -7   6   4   64.29    4.40
  -7   6   4   72.69    3.40
   6  -6  -4   15.00    1.30
   6  -6  -4   15.40    2.30
   6  -6  -4   12.80    2.00
   6  -6  -4   10.80    1.80
   6  -6  -4   15.30    1.80
  -6   6   4   14.70    2.20
  -6   6   4   16.90    1.60
  -6   6   4   14.20    1.60
   5  -6  -4    2.10    1.40
   5  -6  -4    1.50    0.90
   5  -6  -4    1.80    1.10
   5  -6  -4    0.80    0.70
   5  -6  -4    1.10    0.90
  -5   6   4   -1.70    2.00
  -5   6   4    2.90    2.30
  -5   6   4    1.70    0.80
  -5   6   4    1.60    1.30
  -5   6   4    0.60    0.90
   4  -6  -4    0.10    1.00
   4  -6  -4   -0.60    0.70
   4  -6  -4   -0.40    0.90
  -4   6   4    0.50    0.70
   3  -6  -4    0.80    0.70
   3  -6  -4    0.90    1.00
   3  -6  -4    1.70    0.90
  -3   6   4   -0.70    1.00
  -3   6   4    0.50    0.60
  -3   6   4   -0.90    1.10
  -3   6   4    1.70    1.30
   2  -6  -4   35.80    2.10
   2  -6  -4   39.30    2.30
   2  -6  -4   40.10    2.40
   2  -6  -4   37.70    2.30
   2  -6  -4   39.80    2.20
   2  -6  -4   37.60    2.20
  -2   6   4   40.50    2.00
  -2   6   4   39.50    2.50
  -2   6   4   40.10    2.70
  -2   6   4   37.90    2.20
  -2   6   4   40.00    2.50
   1  -6  -4  518.55   20.30
   1  -6  -4  504.35   20.20
   1  -6  -4  550.14   19.90
   1  -6  -4  552.44   20.00
   1  -6  -4  552.54   20.30
   1  -6  -4  541.35   20.20
   1  -6  -4  527.85   20.10
  -1   6   4  558.24   20.00
  -1   6   4  527.85   20.30
  -1   6   4  519.85   20.20
  -1   6   4  525.85   20.50
  -1   6   4  552.34   20.10
  -1   6   4  536.35   20.20
   0  -6  -4   72.29    3.20
   0  -6  -4   72.29    2.90
   0  -6  -4   69.89    3.20
   0  -6  -4   67.39    2.90
   0  -6  -4   66.69    3.20
   0   6   4   66.69    3.70
   0   6   4   67.19    2.90
   0   6   4   63.89    3.20
   0   6   4   69.29    3.30
   0   6   4   73.49    3.40
   0   6   4   67.59    3.30
  -1  -6  -4  345.67   12.90
  -1  -6  -4  329.97   13.00
  -1  -6  -4  358.76   13.00
  -1  -6  -4  345.17   13.10
  -1  -6  -4  351.06   12.80
   1   6   4  337.37   13.60
   1   6   4  336.07   13.60
   1   6   4  338.67   13.10
   1   6   4  368.36   13.20
   1   6   4  334.77   12.90
   1   6   4  324.97   13.40
   1   6   4  342.57   13.00
   1   6   4  305.87   14.70
  -2  -6  -4   59.39    2.80
  -2  -6  -4   59.49    2.80
  -2  -6  -4   58.89    2.60
  -2  -6  -4   60.49    2.50
   2   6   4   59.29    2.80
   2   6   4   58.69    3.00
   2   6   4   54.79    3.30
   2   6   4   64.19    3.00
   2   6   4   59.99    2.80
   2   6   4   49.00    3.30
   2   6   4   60.69    3.50
  -3  -6  -4    4.90    0.80
  -3  -6  -4    4.70    0.60
  -3  -6  -4    4.30    1.20
  -3  -6  -4    4.10    0.80
   3   6   4    6.00    1.50
   3   6   4    6.70    0.80
   3   6   4    5.90    0.90
   3   6   4    3.70    1.00
   3   6   4    4.00    1.30
   3   6   4    4.10    1.20
   3   6   4    5.10    1.10
  -4  -6  -4   14.30    1.00
  -4  -6  -4   16.60    1.50
  -4  -6  -4   14.60    1.50
   4   6   4   14.40    2.10
   4   6   4   14.60    1.90
   4   6   4   13.80    1.80
   4   6   4   14.10    1.80
   4   6   4   15.40    1.50
  -5  -6  -4    0.70    0.60
  -5  -6  -4    2.40    1.10
   5   6   4    1.50    1.00
   5   6   4    0.60    1.30
   5   6   4    2.90    0.90
   5   6   4    1.60    1.10
  -6  -6  -4   18.10    1.60
   6   6   4   21.30    2.20
   6   6   4   18.80    1.70
   6   6   4   17.80    2.60
   7   6   4   49.40    3.00
   7   6   4   66.59    3.70
   7   6   4   57.39    3.00
   7   6   4   70.29    3.40
   8   6   4   23.30    1.70
   8   6   4   29.10    2.30
   7  -7  -4   -0.20    0.90
   7  -7  -4    0.60    0.80
  -7   7   4    1.00    1.10
   6  -7  -4   28.10    1.50
   6  -7  -4   29.00    2.10
   6  -7  -4   26.70    2.00
   6  -7  -4   30.20    2.20
  -6   7   4   29.70    2.40
   5  -7  -4    5.20    1.70
   5  -7  -4    1.10    1.80
   5  -7  -4    3.00    0.80
   5  -7  -4    2.20    1.00
  -5   7   4    3.10    1.00
  -5   7   4    1.80    1.70
  -5   7   4    3.50    1.00
   4  -7  -4   27.30    2.10
   4  -7  -4   27.60    1.80
   4  -7  -4   26.00    2.00
  -4   7   4   24.10    3.30
  -4   7   4   24.70    1.80
  -4   7   4   23.30    2.30
  -4   7   4   27.70    2.30
  -4   7   4   26.20    3.30
   3  -7  -4    3.30    0.80
   3  -7  -4    1.50    0.90
   3  -7  -4    3.10    0.90
  -3   7   4    3.10    1.20
  -3   7   4    2.80    2.20
  -3   7   4    1.70    0.80
  -3   7   4    2.10    1.20
  -3   7   4    3.20    1.60
  -3   7   4    3.30    1.40
   2  -7  -4    5.30    1.00
   2  -7  -4    5.20    1.00
   2  -7  -4    5.50    1.10
   2  -7  -4    4.70    1.30
   2  -7  -4    5.20    1.50
   2  -7  -4    3.20    1.10
  -2   7   4    4.20    1.10
  -2   7   4    3.40    0.80
  -2   7   4    1.00    1.90
  -2   7   4    3.70    1.20
  -2   7   4    3.50    0.80
  -2   7   4    5.40    1.30
  -2   7   4    6.20    1.40
   1  -7  -4    0.30    1.00
   1  -7  -4    1.30    0.60
   1  -7  -4    0.80    1.10
   1  -7  -4    0.00    1.00
   1  -7  -4    0.00    1.20
   1  -7  -4    0.20    0.60
   1  -7  -4    1.60    1.20
  -1   7   4    1.70    0.90
  -1   7   4    0.40    1.60
  -1   7   4   -1.10    0.90
  -1   7   4   -0.20    1.10
   0  -7  -4    1.60    1.00
   0  -7  -4    1.00    0.60
   0  -7  -4    1.30    1.00
   0  -7  -4   -0.20    1.30
   0  -7  -4    2.20    0.50
   0  -7  -4    1.30    0.90
   0   7   4    0.50    1.90
   0   7   4    1.80    0.80
   0   7   4    1.50    1.20
   0   7   4    0.90    0.80
  -1  -7  -4   10.50    1.60
  -1  -7  -4    9.90    0.90
  -1  -7  -4    9.90    1.00
  -1  -7  -4    8.90    1.20
  -1  -7  -4    9.60    1.40
   1   7   4    5.50    1.60
   1   7   4   10.20    1.90
   1   7   4    8.20    1.20
   1   7   4    9.50    1.40
   1   7   4    9.10    1.30
  -2  -7  -4    5.40    1.30
  -2  -7  -4    3.00    0.60
  -2  -7  -4    2.20    1.10
  -2  -7  -4    3.00    0.90
  -2  -7  -4    2.80    0.70
   2   7   4    1.10    1.90
   2   7   4    3.20    1.00
   2   7   4    4.00    0.90
   2   7   4    3.90    1.60
   2   7   4    2.90    0.70
  -3  -7  -4    0.00    0.90
  -3  -7  -4    0.30    0.60
  -3  -7  -4    0.00    1.20
  -3  -7  -4    0.80    0.70
   3   7   4    1.10    0.60
   3   7   4    0.50    1.20
   3   7   4    0.30    1.10
   3   7   4    0.40    0.80
   3   7   4   -0.60    0.80
  -4  -7  -4    1.10    0.60
  -4  -7  -4    0.90    1.60
  -4  -7  -4    0.70    1.10
  -4  -7  -4    0.20    0.70
   4   7   4    2.90    1.00
   4   7   4    0.80    1.20
   4   7   4    1.20    1.10
   4   7   4    0.40    1.30
   4   7   4    0.40    0.90
  -5  -7  -4   12.10    1.20
  -5  -7  -4   12.60    1.40
  -5  -7  -4   12.60    1.70
  -5  -7  -4   16.60    2.90
   5   7   4   13.90    1.90
   5   7   4   14.50    1.60
   5   7   4   14.60    2.20
  -6  -7  -4   27.80    2.00
   6   7   4   32.10    2.70
   6   7   4   32.50    3.50
   6   7   4   27.60    2.20
   7   7   4   19.90    1.70
   7   7   4   24.20    2.00
   7   7   4   21.50    2.10
   6  -8  -4   -0.30    0.50
   6  -8  -4    0.10    1.30
   6  -8  -4   -0.60    0.80
   6  -8  -4    1.20    1.50
  -6   8   4    0.50    1.20
  -6   8   4    0.20    1.00
   5  -8  -4    3.10    0.90
   5  -8  -4    2.00    1.10
   5  -8  -4    1.40    1.00
   5  -8  -4    2.60    1.00
  -5   8   4    3.40    1.30
  -5   8   4    2.20    1.60
  -5   8   4    1.90    1.00
   4  -8  -4   17.40    1.80
   4  -8  -4   15.10    1.60
   4  -8  -4   15.70    1.40
  -4   8   4   11.60    1.70
  -4   8   4   16.30    1.80
  -4   8   4   17.20    2.00
   3  -8  -4    2.40    0.90
   3  -8  -4    1.10    1.00
   3  -8  -4    0.60    0.80
  -3   8   4    0.30    1.20
  -3   8   4    0.80    1.10
  -3   8   4    0.60    1.10
  -3   8   4    0.50    2.40
  -3   8   4   -1.90    1.20
   2  -8  -4  194.78    7.80
   2  -8  -4  191.28    7.70
   2  -8  -4  198.68    7.80
  -2   8   4  192.68    7.70
  -2   8   4  191.78    7.80
  -2   8   4  157.08    8.50
  -2   8   4  198.98    8.10
   1  -8  -4   50.59    2.80
   1  -8  -4   45.00    2.70
   1  -8  -4   47.40    2.90
   1  -8  -4   47.70    2.90
   1  -8  -4   49.20    2.80
   1  -8  -4   50.39    2.40
   1  -8  -4   44.30    3.20
  -1   8   4   48.80    3.00
  -1   8   4   48.90    2.70
  -1   8   4   53.39    2.70
   0  -8  -4    3.00    0.90
   0  -8  -4    3.50    0.70
   0  -8  -4    1.70    1.50
   0  -8  -4    2.50    1.50
   0  -8  -4    4.30    1.30
   0  -8  -4    3.10    1.50
   0   8   4    2.80    1.70
   0   8   4    3.00    0.90
   0   8   4    4.40    0.90
   0   8   4    4.00    1.10
  -1  -8  -4    1.10    0.60
  -1  -8  -4    1.70    1.10
  -1  -8  -4    1.20    0.80
  -1  -8  -4   -0.20    1.30
  -1  -8  -4    1.90    1.30
   1   8   4    1.20    0.80
   1   8   4    2.50    1.50
   1   8   4    2.80    1.70
   1   8   4    1.80    0.90
   1   8   4   -0.40    1.00
   1   8   4    2.10    0.90
  -2  -8  -4  148.09    6.10
  -2  -8  -4  154.68    6.20
   2   8   4  148.79    6.40
   2   8   4  157.18    6.70
   2   8   4  149.99    6.90
   2   8   4  162.38    6.50
   2   8   4  153.58    6.20
  -3  -8  -4    2.10    1.40
  -3  -8  -4    1.60    0.70
  -3  -8  -4    2.40    0.80
  -3  -8  -4    0.90    1.70
   3   8   4    1.80    0.70
   3   8   4   -0.30    0.80
   3   8   4    1.10    1.10
   3   8   4   -0.70    0.80
   3   8   4    1.90    1.20
  -4  -8  -4   11.90    1.80
  -4  -8  -4   14.50    1.30
  -4  -8  -4   14.90    1.60
  -4  -8  -4   13.70    2.70
   4   8   4   15.70    1.60
   4   8   4   16.20    2.20
   4   8   4   14.30    1.60
  -5  -8  -4   48.50    2.60
  -5  -8  -4   46.10    2.30
  -5  -8  -4   47.10    3.80
   5   8   4   47.70    2.80
  -6  -8  -4    5.10    1.20
   6   8   4    5.80    1.10
   6   8   4    6.60    1.50
   6   8   4    4.60    1.20
   7   8   4   24.30    2.20
   7   8   4   17.90    1.60
   7   8   4   21.30    2.10
   5  -9  -4   43.70    2.30
   5  -9  -4   45.70    2.10
  -5   9   4   38.70    2.50
   4  -9  -4    0.70    1.00
   4  -9  -4    0.90    0.80
   4  -9  -4   -0.60    1.00
   4  -9  -4   -0.80    1.40
  -4   9   4    1.30    2.60
   3  -9  -4    1.10    1.50
   3  -9  -4    1.40    0.90
   3  -9  -4    0.30    1.80
   3  -9  -4    1.40    0.90
  -3   9   4    0.50    0.90
  -3   9   4    2.80    1.50
   2  -9  -4  115.69    5.10
   2  -9  -4  125.69    5.30
   2  -9  -4  116.49    5.20
  -2   9   4  118.39    5.10
  -2   9   4  111.89    5.20
  -2   9   4  122.79    5.50
   1  -9  -4   62.49    3.40
   1  -9  -4   61.19    3.40
   1  -9  -4   66.49    3.30
   1  -9  -4   63.59    3.30
   1  -9  -4   57.69    3.70
   1  -9  -4   57.89    4.70
  -1   9   4   69.79    3.60
  -1   9   4   64.19    3.10
  -1   9   4   66.59    3.20
   0  -9  -4    0.50    1.00
   0  -9  -4   -1.80    2.50
   0  -9  -4    0.50    0.90
   0  -9  -4    1.80    1.50
   0  -9  -4   -1.60    2.10
   0   9   4    0.90    0.70
   0   9   4   -0.30    1.00
   0   9   4   -0.30    0.80
   0   9   4   -3.10    1.60
  -1  -9  -4  224.58    9.20
  -1  -9  -4  233.08    8.80
  -1  -9  -4  205.78    9.50
  -1  -9  -4  221.18    9.60
   1   9   4  227.18    9.50
   1   9   4  223.78    9.00
   1   9   4  223.88    8.90
   1   9   4  231.18    9.30
  -2  -9  -4   34.10    2.80
  -2  -9  -4   30.00    3.60
  -2  -9  -4   32.60    2.20
  -2  -9  -4   35.20    2.00
  -2  -9  -4   36.70    3.50
   2   9   4   32.00    2.80
   2   9   4   37.20    2.20
   2   9   4   30.60    2.10
   2   9   4   35.30    2.70
   2   9   4   30.30    2.80
   2   9   4   34.00    1.90
  -3  -9  -4    1.90    2.20
  -3  -9  -4   -0.80    2.40
  -3  -9  -4    2.00    0.80
  -3  -9  -4    1.60    0.80
  -3  -9  -4    1.10    1.70
   3   9   4    1.90    0.90
   3   9   4    1.10    1.40
   3   9   4    1.50    1.20
   3   9   4    2.00    1.20
   3   9   4    1.50    0.60
   3   9   4    2.40    0.90
  -4  -9  -4   15.00    1.50
  -4  -9  -4   13.10    1.30
  -4  -9  -4   12.70    2.20
   4   9   4   11.60    1.60
   4   9   4    9.70    1.80
   4   9   4    8.50    2.00
   4   9   4   12.70    1.70
  -5  -9  -4  263.57   10.40
  -5  -9  -4  273.07   10.50
   5   9   4  274.67   10.70
   5   9   4  285.67   11.20
   5   9   4  268.07   10.80
   6   9   4    0.10    1.00
   6   9   4   -1.50    1.00
   6   9   4    0.20    0.90
   4 -10  -4    0.30    0.80
   4 -10  -4   -0.70    0.60
  -4  10   4    0.80    0.90
  -4  10   4    0.30    1.70
   3 -10  -4   54.89    2.80
   3 -10  -4   55.29    2.90
   3 -10  -4   57.19    3.20
  -3  10   4   57.19    3.10
  -3  10   4   53.79    2.90
   2 -10  -4   33.60    2.20
   2 -10  -4   32.60    2.30
  -2  10   4   37.00    2.30
  -2  10   4   31.70    2.60
  -2  10   4   36.10    2.20
   1 -10  -4    0.30    1.40
   1 -10  -4    2.00    2.90
   1 -10  -4    0.30    1.20
  -1  10   4    0.90    2.10
  -1  10   4   -0.40    1.10
   0 -10  -4    2.30    1.00
   0 -10  -4    5.20    1.40
   0 -10  -4    2.80    1.00
   0 -10  -4    1.40    2.10
   0  10   4    1.30    0.80
   0  10   4    0.50    0.90
   0  10   4    2.30    1.40
  -1 -10  -4    1.30    0.90
  -1 -10  -4   -2.00    1.90
  -1 -10  -4    1.40    1.00
  -1 -10  -4    2.00    1.00
   1  10   4    2.80    0.80
   1  10   4    1.60    0.80
   1  10   4    2.30    2.30
   1  10   4   -0.20    2.70
  -2 -10  -4   38.90    3.50
  -2 -10  -4   43.00    2.40
  -2 -10  -4   45.00    2.40
  -2 -10  -4   46.20    2.90
   2  10   4   49.10    3.30
   2  10   4   42.30    2.30
   2  10   4   37.30    3.20
   2  10   4   43.60    3.60
  -3 -10  -4   -2.50    2.00
  -3 -10  -4    1.60    0.80
  -3 -10  -4    0.00    1.10
   3  10   4    2.00    1.40
   3  10   4    1.60    1.30
   3  10   4   -0.70    0.60
   3  10   4    2.10    1.40
   3  10   4    0.70    0.90
  -4 -10  -4    0.60    1.00
  -4 -10  -4    0.30    1.40
  -4 -10  -4    1.60    0.90
   4  10   4   -0.80    1.20
   4  10   4    0.50    1.20
  -5 -10  -4    1.50    0.90
   5  10   4    1.30    1.00
   5  10   4    1.90    1.10
   3 -11  -4   25.40    2.20
   3 -11  -4   31.40    1.90
  -3  11   4   35.40    2.10
  -3  11   4   30.60    1.90
   2 -11  -4   50.09    2.50
   2 -11  -4   47.00    2.60
  -2  11   4   49.70    2.40
  -2  11   4   47.50    2.70
   1 -11  -4   19.20    2.50
   1 -11  -4   18.50    1.50
  -1  11   4   13.70    1.40
  -1  11   4   18.00    1.50
  -1  11   4   17.60    1.90
   0 -11  -4   -0.80    0.90
   0 -11  -4   -0.90    1.30
   0  11   4   -1.30    1.10
   0  11   4    0.00    0.70
   0  11   4    0.30    0.80
  -1 -11  -4   18.50    1.60
  -1 -11  -4   19.80    1.70
  -1 -11  -4   15.90    1.90
   1  11   4   14.60    2.00
   1  11   4   18.00    1.30
   1  11   4   17.40    1.50
  -2 -11  -4  142.19    5.80
  -2 -11  -4  148.29    5.70
  -2 -11  -4  140.69    5.80
   2  11   4  144.39    5.90
   2  11   4  130.89    5.50
   2  11   4  147.79    6.20
   2  11   4  138.29    5.90
  -3 -11  -4    8.70    1.30
  -3 -11  -4   11.40    1.40
  -3 -11  -4   12.60    1.60
   3  11   4    9.80    1.90
   3  11   4    7.30    2.80
  -4 -11  -4  199.08    7.80
   4  11   4  221.28    8.80
   4  11   4  189.98    8.00
   1 -12  -4    2.80    0.70
  -1  12   4    2.30    0.70
  -1  12   4    3.80    1.00
   0 -12  -4    1.00    0.90
   0  12   4   -0.50    0.50
   0  12   4   -2.50    1.20
  -1 -12  -4   -0.10    1.20
  -1 -12  -4    0.60    0.80
   1  12   4    0.30    1.00
   1  12   4    0.50    0.70
  -2 -12  -4    3.10    1.20
  -2 -12  -4    2.30    1.00
   3  10  -5    0.90    1.40
   3  10  -5    1.10    0.90
  -3 -10   5   -0.20    1.80
  -3 -10   5    1.30    0.80
   2  10  -5   40.10    4.70
   2  10  -5   40.30    2.40
   2  10  -5   40.00    2.30
  -2 -10   5   41.40    2.40
  -2 -10   5   36.80    3.30
  -2 -10   5   36.40    2.30
   1  10  -5    1.20    1.00
   1  10  -5    1.00    0.60
   1  10  -5    0.20    0.90
  -1 -10   5   -0.80    2.30
  -1 -10   5    1.30    1.00
   0  10  -5    6.20    1.20
   0  10  -5    7.00    1.10
   0  10  -5    8.20    1.10
   0 -10   5    7.90    1.20
   0 -10   5    8.90    1.40
  -1  10  -5    5.50    1.20
  -1  10  -5    4.30    0.90
   1 -10   5    6.00    1.40
  -2  10  -5    2.50    1.20
  -2  10  -5    0.80    0.70
  -2  10  -5    1.10    0.90
   2 -10   5    3.60    1.40
   2 -10   5   -3.10    1.30
   2 -10   5    0.90    1.00
  -3  10  -5    3.10    1.00
  -3  10  -5    3.20    1.10
  -3  10  -5    1.80    0.90
   3 -10   5    1.30    0.90
   3 -10   5    0.40    1.00
   5   9  -5    3.80    1.20
   5   9  -5    5.10    1.20
   4   9  -5   33.50    2.00
   4   9  -5   25.90    2.40
  -4  -9   5   24.70    1.90
  -4  -9   5   27.10    1.90
   3   9  -5    4.20    1.30
   3   9  -5    5.90    1.50
   3   9  -5    2.90    1.10
  -3  -9   5    4.10    1.00
  -3  -9   5    3.10    1.30
  -3  -9   5    4.50    0.90
   2   9  -5   18.40    2.20
   2   9  -5   20.10    2.10
   2   9  -5   17.10    1.30
   2   9  -5   19.80    2.40
  -2  -9   5   11.60    2.60
  -2  -9   5   19.00    2.00
  -2  -9   5   20.10    1.60
   1   9  -5   24.70    2.50
   1   9  -5   25.00    2.60
   1   9  -5   25.60    1.70
   1   9  -5   24.10    3.30
  -1  -9   5   26.70    2.10
  -1  -9   5   25.50    3.20
  -1  -9   5   25.30    1.80
  -1  -9   5   27.80    2.10
   0   9  -5   -1.20    0.90
   0   9  -5   -0.10    1.30
   0   9  -5    1.40    1.40
   0  -9   5    1.80    1.90
   0  -9   5   -0.50    1.00
   0  -9   5    0.00    0.90
  -1   9  -5   17.50    2.10
  -1   9  -5   16.00    2.20
  -1   9  -5   18.10    1.60
   1  -9   5   19.90    1.80
   1  -9   5   15.50    2.30
   1  -9   5   16.50    2.30
  -2   9  -5   29.20    2.00
  -2   9  -5   31.80    2.20
  -2   9  -5   34.30    2.50
   2  -9   5   27.50    2.30
   2  -9   5   26.70    2.30
   2  -9   5   32.80    2.20
  -3   9  -5   21.90    1.90
  -3   9  -5   23.80    1.70
  -3   9  -5   23.90    2.20
   3  -9   5   26.10    1.90
   3  -9   5   23.20    1.70
   3  -9   5   20.90    2.40
  -4   9  -5    5.50    1.00
  -4   9  -5    6.00    2.20
  -4   9  -5    5.60    1.40
   4  -9   5    5.10    1.20
   4  -9   5    3.60    0.80
   6   8  -5    1.50    1.20
   6   8  -5    2.40    1.00
   5   8  -5   13.80    2.00
   5   8  -5   15.00    2.50
   5   8  -5    9.50    1.50
  -5  -8   5   12.30    1.80
  -5  -8   5   10.90    1.30
   4   8  -5   -2.60    1.30
   4   8  -5   -0.10    1.10
   4   8  -5   -0.10    1.50
  -4  -8   5   -0.70    1.60
  -4  -8   5   -0.10    0.80
  -4  -8   5    0.40    0.80
   3   8  -5   27.30    2.10
   3   8  -5   31.60    2.70
   3   8  -5   27.30    3.30
  -3  -8   5   24.30    1.80
  -3  -8   5   27.10    1.80
  -3  -8   5   26.10    2.30
   2   8  -5    4.90    1.50
   2   8  -5    3.80    0.80
   2   8  -5    5.20    1.20
   2   8  -5    6.20    1.40
   2   8  -5    5.00    1.20
  -2  -8   5    6.20    1.00
  -2  -8   5    5.50    1.00
  -2  -8   5    8.80    2.30
  -2  -8   5    2.50    2.60
  -2  -8   5    5.70    1.20
  -2  -8   5    5.90    2.50
   1   8  -5   20.90    1.60
   1   8  -5   23.10    2.60
   1   8  -5   24.40    2.20
  -1  -8   5   23.80    2.10
  -1  -8   5   29.40    3.30
  -1  -8   5   22.30    2.50
  -1  -8   5   14.80    2.70
  -1  -8   5   22.10    1.60
  -1  -8   5   23.00    1.80
   0   8  -5    8.30    1.10
   0   8  -5    9.50    1.60
   0   8  -5    6.20    1.30
   0  -8   5    7.40    2.30
   0  -8   5    5.20    1.60
   0  -8   5    8.30    1.20
   0  -8   5    5.40    1.10
   0  -8   5    8.30    1.40
   0  -8   5   10.60    3.00
  -1   8  -5   16.90    1.90
  -1   8  -5   17.80    3.20
  -1   8  -5   15.20    1.50
  -1   8  -5   14.00    1.80
   1  -8   5   15.30    2.70
   1  -8   5   16.20    2.00
   1  -8   5   12.70    1.80
   1  -8   5   18.90    1.80
   1  -8   5   15.50    2.00
   1  -8   5   21.10    3.50
   1  -8   5   15.20    1.80
  -2   8  -5    1.90    1.10
  -2   8  -5   -0.20    0.80
  -2   8  -5    3.50    1.00
   2  -8   5    1.10    1.00
   2  -8   5   -1.40    1.70
   2  -8   5    2.20    1.00
   2  -8   5    1.30    1.00
  -3   8  -5    1.20    1.20
  -3   8  -5    2.20    1.20
  -3   8  -5    3.60    1.60
   3  -8   5    2.90    1.10
   3  -8   5    3.10    1.20
   3  -8   5    4.50    2.30
   3  -8   5    2.10    1.10
  -4   8  -5    0.90    1.30
  -4   8  -5    1.90    1.70
  -4   8  -5    0.50    0.90
   4  -8   5    1.20    1.00
   4  -8   5    0.70    1.20
   4  -8   5    1.60    0.80
  -5   8  -5    2.30    0.80
   5  -8   5    2.60    0.80
   5  -8   5    2.90    0.80
   5  -8   5    2.10    0.60
   6   7  -5    4.80    1.10
   6   7  -5    5.10    1.20
   5   7  -5   62.09    3.40
   5   7  -5   63.79    3.60
   5   7  -5   64.49    3.80
  -5  -7   5   60.99    2.90
  -5  -7   5   59.39    3.20
   4   7  -5    0.60    1.00
   4   7  -5    3.30    1.40
   4   7  -5    0.20    1.20
  -4  -7   5   -0.40    0.70
  -4  -7   5    1.20    1.50
  -4  -7   5    0.60    0.90
   3   7  -5    2.50    1.20
   3   7  -5   -0.30    2.20
   3   7  -5    2.80    1.10
   3   7  -5    2.80    0.70
   3   7  -5    2.60    1.20
   3   7  -5    2.40    1.50
  -3  -7   5    4.90    1.60
  -3  -7   5    3.20    1.40
  -3  -7   5    2.80    2.70
  -3  -7   5    3.00    1.10
  -3  -7   5    0.40    1.80
  -3  -7   5    4.10    0.90
   2   7  -5   14.00    2.20
   2   7  -5   16.60    1.90
   2   7  -5   15.20    1.30
   2   7  -5   18.60    2.10
   2   7  -5   14.60    2.10
  -2  -7   5   19.50    1.70
  -2  -7   5   13.60    1.80
  -2  -7   5   12.90    1.80
  -2  -7   5   14.30    1.30
  -2  -7   5   11.90    1.30
  -2  -7   5   19.00    2.40
   1   7  -5   16.10    2.40
   1   7  -5   18.70    1.50
   1   7  -5   15.00    2.10
   1   7  -5   15.30    2.40
   1   7  -5   14.30    2.00
  -1  -7   5   17.10    2.20
  -1  -7   5   17.50    1.60
  -1  -7   5   19.90    2.00
  -1  -7   5   20.30    2.70
  -1  -7   5   17.90    1.40
  -1  -7   5   19.80    1.40
   0   7  -5   36.70    2.20
   0   7  -5   39.70    2.70
   0   7  -5   35.50    2.40
   0   7  -5   46.20    3.30
   0  -7   5   34.60    2.50
   0  -7   5   35.20    2.90
   0  -7   5   34.90    2.20
   0  -7   5   36.80    2.10
  -1   7  -5   35.80    2.40
  -1   7  -5   37.20    2.20
  -1   7  -5   38.20    2.70
  -1   7  -5   39.10    3.10
   1  -7   5   36.00    2.10
   1  -7   5   34.80    2.90
   1  -7   5   37.80    2.20
   1  -7   5   36.20    2.10
   1  -7   5   37.20    2.60
   1  -7   5   33.20    2.80
   1  -7   5   32.30    2.50
  -2   7  -5   57.59    3.30
  -2   7  -5   52.09    3.80
  -2   7  -5   57.29    3.00
  -2   7  -5   59.19    3.10
   2  -7   5   55.59    3.10
   2  -7   5   55.79    3.80
   2  -7   5   57.49    3.10
   2  -7   5   57.29    2.90
   2  -7   5   53.49    3.30
  -3   7  -5    9.10    1.30
  -3   7  -5    8.00    1.50
  -3   7  -5    8.30    1.30
  -3   7  -5    3.70    2.20
   3  -7   5    5.50    1.10
   3  -7   5    6.70    1.30
   3  -7   5    6.30    1.10
   3  -7   5    7.80    2.00
   3  -7   5    9.40    2.60
  -4   7  -5    1.80    2.00
  -4   7  -5    0.00    0.90
  -4   7  -5   -1.10    1.50
  -4   7  -5    0.20    1.40
   4  -7   5   -2.30    2.10
   4  -7   5   -1.20    0.80
   4  -7   5    1.90    1.20
   4  -7   5   -0.90    1.10
  -5   7  -5   25.80    2.10
  -5   7  -5   27.80    3.00
   5  -7   5   23.90    1.90
   5  -7   5   26.10    1.60
  -6   7  -5    0.60    0.70
   6  -7   5    0.00    0.80
   6  -7   5   -0.10    0.70
   6  -7   5    0.30    0.50
   7   6  -5    2.00    1.70
   7   6  -5    3.00    1.20
   6   6  -5    0.50    1.00
   6   6  -5   -2.50    1.80
   6   6  -5    1.50    1.30
   5   6  -5   10.50    1.50
   5   6  -5   12.50    1.70
   5   6  -5    7.40    4.50
  -5  -6   5   14.30    1.40
  -5  -6   5   14.20    2.80
   4   6  -5   -0.20    1.10
   4   6  -5   -0.20    1.70
   4   6  -5    1.30    1.00
   4   6  -5    0.70    1.40
  -4  -6   5   -0.30    1.30
  -4  -6   5    0.00    0.70
   3   6  -5    0.60    1.50
   3   6  -5    1.70    1.00
   3   6  -5    2.50    1.20
   3   6  -5   -0.30    1.00
   3   6  -5    0.20    1.30
   3   6  -5    1.60    1.40
   3   6  -5    0.70    0.70
  -3  -6   5    3.60    1.40
  -3  -6   5    1.00    0.70
  -3  -6   5    0.00    0.60
  -3  -6   5    0.20    1.60
   2   6  -5    5.60    1.50
   2   6  -5    9.40    1.70
   2   6  -5    4.40    1.20
   2   6  -5    8.50    1.40
   2   6  -5    4.80    1.40
   2   6  -5    7.80    1.00
  -2  -6   5    6.10    1.20
  -2  -6   5    7.40    1.30
  -2  -6   5    5.80    0.90
  -2  -6   5    7.00    1.50
  -2  -6   5    5.10    1.30
   1   6  -5   16.20    1.90
   1   6  -5   14.60    1.90
   1   6  -5   15.70    1.40
   1   6  -5   15.50    2.10
   1   6  -5   14.10    1.90
  -1  -6   5   17.40    1.30
  -1  -6   5   17.30    1.70
  -1  -6   5   12.80    1.80
  -1  -6   5   14.70    1.40
  -1  -6   5   17.10    1.10
  -1  -6   5   16.30    1.80
   0   6  -5    5.10    1.30
   0   6  -5    5.60    1.20
   0   6  -5    5.20    0.90
   0   6  -5    1.90    1.60
   0  -6   5    3.30    1.80
   0  -6   5    3.80    1.10
   0  -6   5    4.20    0.90
   0  -6   5    4.70    0.80
   0  -6   5    3.90    1.20
   0  -6   5    5.90    1.20
   0  -6   5    3.50    0.70
  -1   6  -5    0.80    0.90
  -1   6  -5    1.30    1.10
  -1   6  -5    1.40    1.20
  -1   6  -5    0.20    0.90
   1  -6   5    0.10    1.30
   1  -6   5    1.60    0.70
   1  -6   5    1.70    0.60
   1  -6   5    0.50    1.40
   1  -6   5   -0.10    0.90
   1  -6   5   -0.10    2.10
   1  -6   5    1.40    1.10
   1  -6   5    0.30    0.60
  -2   6  -5    8.00    1.50
  -2   6  -5    6.30    1.20
  -2   6  -5   10.90    1.50
  -2   6  -5    9.60    1.50
  -2   6  -5    9.40    1.30
   2  -6   5    7.50    1.10
   2  -6   5    6.40    1.00
   2  -6   5    7.80    1.30
   2  -6   5   11.70    1.70
   2  -6   5    7.20    1.30
   2  -6   5    9.50    1.40
  -3   6  -5    2.80    1.40
  -3   6  -5    4.60    1.30
  -3   6  -5    3.60    0.90
  -3   6  -5    2.60    1.00
  -3   6  -5    5.70    1.70
  -3   6  -5    2.90    1.10
   3  -6   5    3.90    1.80
   3  -6   5    3.50    1.30
   3  -6   5    2.00    0.90
   3  -6   5    3.10    1.00
   3  -6   5    3.40    1.00
  -4   6  -5    6.50    1.30
  -4   6  -5    4.50    1.10
  -4   6  -5    4.90    1.10
  -4   6  -5    4.70    1.80
  -4   6  -5    6.80    2.10
   4  -6   5    7.30    1.10
   4  -6   5    6.20    1.30
   4  -6   5    3.10    1.70
   4  -6   5    3.50    1.00
  -5   6  -5    6.60    1.20
  -5   6  -5    7.00    1.30
   5  -6   5    6.80    1.40
   5  -6   5    6.60    1.10
  -6   6  -5    1.20    0.90
  -6   6  -5    0.40    1.40
  -6   6  -5    0.10    1.00
   6  -6   5    2.00    0.80
   6  -6   5    1.00    0.90
   6  -6   5    1.20    0.60
  -7   6  -5    0.30    0.70
   7  -6   5    0.30    0.70
   7   5  -5   32.00    2.20
   7   5  -5   40.70    2.70
   6   5  -5   23.60    2.70
   6   5  -5   29.00    2.40
   5   5  -5    1.40    1.20
   5   5  -5    0.70    1.00
   5   5  -5   -0.20    1.50
   5   5  -5    2.10    1.80
  -5  -5   5   -3.60    2.50
  -5  -5   5    0.90    0.80
  -5  -5   5    0.10    1.30
   4   5  -5    5.40    1.30
   4   5  -5   -1.50    1.40
   4   5  -5    1.60    1.00
   4   5  -5    2.80    1.40
  -4  -5   5    1.80    0.70
  -4  -5   5    3.30    1.00
  -4  -5   5    2.90    2.20
   3   5  -5    4.90    1.10
   3   5  -5    2.20    1.00
   3   5  -5    2.20    1.00
   3   5  -5    1.70    1.10
   3   5  -5    3.90    1.30
   3   5  -5    2.00    0.70
   3   5  -5    4.60    1.70
  -3  -5   5    2.30    0.80
  -3  -5   5    3.00    0.60
  -3  -5   5    2.30    1.30
  -3  -5   5    2.70    1.10
  -3  -5   5    2.10    0.80
   2   5  -5    5.90    1.60
   2   5  -5    7.80    1.30
   2   5  -5    4.90    0.90
   2   5  -5    4.80    1.20
   2   5  -5    5.20    1.40
   2   5  -5    4.90    0.80
  -2  -5   5    5.10    0.60
  -2  -5   5    5.40    1.10
  -2  -5   5    4.00    0.70
  -2  -5   5    5.90    1.00
  -2  -5   5    6.50    1.20
   1   5  -5    9.40    1.50
   1   5  -5   11.90    1.20
   1   5  -5    9.50    1.60
   1   5  -5    8.90    1.30
   1   5  -5    9.10    1.20
   1   5  -5    8.40    1.70
  -1  -5   5    8.30    1.20
  -1  -5   5    8.10    1.00
  -1  -5   5    8.60    1.30
  -1  -5   5    7.80    1.20
  -1  -5   5    9.40    0.80
   0   5  -5   37.80    2.20
   0   5  -5   36.30    2.60
   0   5  -5   38.60    2.40
   0   5  -5   42.90    3.10
   0   5  -5   42.30    2.20
   0   5  -5   38.70    2.20
   0   5  -5   41.00    2.90
   0  -5   5   39.40    1.80
   0  -5   5   35.50    2.00
   0  -5   5   37.60    1.90
   0  -5   5   37.40    2.20
   0  -5   5   37.70    2.20
   0  -5   5   37.60    2.20
  -1   5  -5   65.39    3.50
  -1   5  -5   64.09    3.30
  -1   5  -5   67.89    3.30
  -1   5  -5   64.89    3.20
   1  -5   5   67.49    3.10
   1  -5   5   66.69    3.30
   1  -5   5   66.69    2.80
   1  -5   5   65.59    3.20
   1  -5   5   65.79    3.20
   1  -5   5   67.29    3.70
   1  -5   5   68.29    3.70
   1  -5   5   67.89    2.90
  -2   5  -5    4.10    0.70
  -2   5  -5    4.60    0.80
  -2   5  -5    4.30    1.40
  -2   5  -5    4.70    1.30
  -2   5  -5    3.80    1.10
  -2   5  -5    2.00    1.30
  -2   5  -5    4.90    1.10
   2  -5   5    5.00    1.20
   2  -5   5    2.30    1.50
   2  -5   5    4.20    1.20
   2  -5   5    4.00    0.80
   2  -5   5    5.10    1.00
   2  -5   5    3.40    0.80
   2  -5   5    4.60    1.10
   2  -5   5    5.70    0.80
  -3   5  -5    3.00    0.70
  -3   5  -5    5.00    1.60
  -3   5  -5    3.40    1.50
  -3   5  -5    3.70    1.30
  -3   5  -5    2.40    0.70
   3  -5   5    3.70    1.00
   3  -5   5    5.10    0.80
   3  -5   5    3.80    1.10
   3  -5   5    3.90    1.00
   3  -5   5    4.60    1.40
  -4   5  -5   -0.80    0.70
  -4   5  -5   -0.80    1.40
  -4   5  -5    0.90    1.90
  -4   5  -5    1.60    2.20
  -4   5  -5   -0.30    0.70
   4  -5   5    0.00    0.90
   4  -5   5    0.00    1.30
   4  -5   5   -0.70    0.80
   4  -5   5    1.30    1.40
   4  -5   5    0.10    0.70
  -5   5  -5    6.10    2.20
  -5   5  -5    4.70    1.10
  -5   5  -5    3.30    0.90
  -5   5  -5    4.90    2.80
   5  -5   5    6.90    1.30
   5  -5   5    5.80    1.20
   5  -5   5    5.60    0.90
   5  -5   5    3.70    1.30
  -6   5  -5    2.60    1.10
  -6   5  -5    3.30    0.90
  -6   5  -5    3.40    1.80
   6  -5   5    1.90    1.40
   6  -5   5    2.50    1.10
   6  -5   5    2.00    1.10
   6  -5   5    3.00    0.80
  -7   5  -5    7.40    2.30
  -7   5  -5    8.20    1.30
  -7   5  -5    5.30    1.00
   7  -5   5    7.90    1.10
   7  -5   5    5.90    0.90
   7  -5   5   11.20    2.10
   8   4  -5    0.90    1.40
   7   4  -5    2.80    1.50
   7   4  -5    1.60    1.20
   6   4  -5    1.70    1.30
   6   4  -5   -0.80    2.40
   6   4  -5    1.10    1.00
   5   4  -5   11.50    2.10
   5   4  -5   11.10    1.90
   5   4  -5   10.30    1.70
   5   4  -5    9.90    1.60
  -5  -4   5   12.50    1.20
  -5  -4   5   11.30    2.20
  -5  -4   5   12.60    1.60
   4   4  -5   -0.50    1.40
   4   4  -5    1.60    1.00
   4   4  -5    1.00    0.90
   4   4  -5    0.00    1.10
  -4  -4   5    1.50    0.70
   3   4  -5   30.20    2.20
   3   4  -5   23.50    2.30
   3   4  -5   27.90    1.60
   3   4  -5   26.90    2.20
   3   4  -5   23.80    2.80
   3   4  -5   27.50    1.80
   3   4  -5   27.90    2.00
  -3  -4   5   27.60    1.90
  -3  -4   5   27.30    1.60
  -3  -4   5   26.70    1.30
  -3  -4   5   25.30    1.70
   2   4  -5   39.10    2.50
   2   4  -5   34.40    2.50
   2   4  -5   36.30    2.00
   2   4  -5   39.70    2.70
   2   4  -5   39.10    3.20
   2   4  -5   37.70    2.00
   2   4  -5   36.00    2.40
  -2  -4   5   38.50    1.90
  -2  -4   5   39.00    1.90
  -2  -4   5   37.60    2.00
  -2  -4   5   40.10    2.10
  -2  -4   5   39.20    1.70
   1   4  -5    3.20    1.50
   1   4  -5    0.70    1.60
   1   4  -5    2.90    1.20
   1   4  -5    2.00    0.70
   1   4  -5    3.10    0.90
  -1  -4   5    3.30    0.80
  -1  -4   5    2.50    0.70
  -1  -4   5    2.70    0.70
  -1  -4   5    2.70    0.50
  -1  -4   5    3.00    0.70
   0   4  -5    5.80    1.10
   0   4  -5    5.60    1.70
   0   4  -5    7.00    1.00
   0   4  -5    5.20    1.50
   0   4  -5    5.50    0.70
   0  -4   5    4.80    0.80
   0  -4   5    5.00    0.80
   0  -4   5    4.50    0.60
   0  -4   5    5.80    0.70
   0  -4   5    4.40    0.90
   0  -4   5    5.40    0.80
  -1   4  -5    3.20    1.00
  -1   4  -5    3.00    0.80
  -1   4  -5    2.40    1.60
  -1   4  -5    3.60    0.80
  -1   4  -5    2.60    0.60
  -1   4  -5    3.50    1.00
  -1   4  -5    5.90    1.20
  -1   4  -5    3.10    0.80
   1  -4   5    3.50    0.70
   1  -4   5    3.40    0.80
   1  -4   5    3.90    0.90
   1  -4   5    3.30    0.50
   1  -4   5    2.10    0.60
  -2   4  -5   46.60    2.10
  -2   4  -5   47.00    3.00
  -2   4  -5   46.90    2.20
  -2   4  -5   46.90    2.40
  -2   4  -5   43.90    2.50
  -2   4  -5   48.00    3.40
   2  -4   5   48.90    2.50
   2  -4   5   42.60    2.40
   2  -4   5   44.90    2.30
   2  -4   5   45.50    2.10
   2  -4   5   46.60    2.30
   2  -4   5   43.00    2.30
   2  -4   5   46.70    2.70
   2  -4   5   45.60    2.60
  -3   4  -5    0.00    0.80
  -3   4  -5   -0.20    1.00
  -3   4  -5   -0.20    1.90
  -3   4  -5    0.90    0.60
  -3   4  -5    0.30    0.50
   3  -4   5   -0.40    0.60
   3  -4   5    0.30    0.80
   3  -4   5    1.10    0.80
   3  -4   5    0.90    0.90
   3  -4   5   -0.40    1.50
   3  -4   5   -0.10    0.90
  -4   4  -5    1.30    0.60
  -4   4  -5    0.20    1.20
  -4   4  -5   -0.30    1.10
   4  -4   5    2.00    1.10
   4  -4   5    0.00    0.80
   4  -4   5    0.70    0.70
   4  -4   5   -0.10    0.70
   4  -4   5    0.60    1.20
  -5   4  -5    0.90    0.70
  -5   4  -5    0.80    1.80
  -5   4  -5    0.40    0.70
  -5   4  -5   -1.70    1.60
   5  -4   5    1.00    1.20
   5  -4   5    0.20    0.90
   5  -4   5   -0.70    0.90
   5  -4   5   -0.20    0.70
   5  -4   5    1.30    1.20
  -6   4  -5   -0.60    0.80
  -6   4  -5    1.20    0.90
   6  -4   5    0.50    0.80
   6  -4   5    0.60    0.90
   6  -4   5    2.00    0.60
   6  -4   5    1.30    1.70
   6  -4   5   -2.30    3.00
   6  -4   5   -0.20    1.00
  -7   4  -5    0.30    0.90
  -7   4  -5    0.60    0.90
  -7   4  -5    1.00    1.30
   7  -4   5   -0.50    0.80
   7  -4   5    1.20    1.10
   7  -4   5    1.30    0.80
   7  -4   5   -1.70    2.40
   7  -4   5    0.30    1.00
   8   3  -5   11.00    2.00
   7   3  -5    6.00    1.50
   6   3  -5    1.60    2.00
   6   3  -5   -0.60    1.00
   6   3  -5    3.30    1.40
   6   3  -5   -1.70    1.20
   5   3  -5    0.70    1.10
   5   3  -5   -0.60    1.30
   5   3  -5    1.10    1.00
   5   3  -5    1.20    1.20
  -5  -3   5    0.60    1.50
  -5  -3   5    1.60    0.70
  -5  -3   5    0.80    0.60
   4   3  -5    2.90    1.20
   4   3  -5    3.10    1.20
   4   3  -5    4.70    1.10
   4   3  -5    3.80    0.90
   4   3  -5    5.40    2.10
   4   3  -5    6.20    1.60
  -4  -3   5    3.40    0.50
  -4  -3   5    3.20    0.70
   3   3  -5    1.40    0.90
   3   3  -5    1.20    0.60
   3   3  -5    2.80    1.30
   3   3  -5    0.10    1.00
   3   3  -5    1.10    1.10
  -3  -3   5    2.10    0.70
  -3  -3   5    1.60    0.70
  -3  -3   5    1.00    0.40
  -3  -3   5    1.20    0.50
   2   3  -5   15.70    1.10
  -2  -3   5   15.00    0.80
  -2  -3   5   13.70    1.00
  -2  -3   5   14.30    1.10
  -2  -3   5   13.20    1.40
  -2  -3   5   13.70    1.10
   1   3  -5  107.79    4.30
  -1  -3   5  108.09    4.30
  -1  -3   5  103.09    4.30
  -1  -3   5  103.09    4.20
  -1  -3   5  106.59    4.10
  -1  -3   5  101.99    4.20
   0   3  -5   29.00   12.70
   0   3  -5   24.40    1.40
   0   3  -5   24.70    1.50
   0   3  -5   25.90    1.20
   0   3  -5   26.50    1.40
   0  -3   5   26.50    1.50
   0  -3   5   27.60    1.40
   0  -3   5   31.20   11.70
   0  -3   5   26.20    1.30
   0  -3   5   26.70    1.60
   0  -3   5   24.60    1.50
   0  -3   5   28.10    1.40
  -1   3  -5   31.30    1.60
  -1   3  -5   29.90    1.60
  -1   3  -5   29.00    1.40
  -1   3  -5   29.10   15.40
  -1   3  -5   29.30    1.50
  -1   3  -5   25.80    1.40
   1  -3   5   27.60    1.60
   1  -3   5   28.80    1.50
   1  -3   5   27.30    1.60
   1  -3   5   28.70    1.50
   1  -3   5   29.80   15.00
   1  -3   5   26.80    1.50
   1  -3   5   27.80    1.30
  -2   3  -5   40.00    1.80
  -2   3  -5   40.90    2.00
  -2   3  -5   38.80    1.90
  -2   3  -5   17.60   20.90
  -2   3  -5   38.40    3.30
   2  -3   5   69.69   20.90
   2  -3   5   37.00    2.00
   2  -3   5   38.90    2.00
   2  -3   5   40.10    2.00
   2  -3   5   38.00    1.80
   2  -3   5   44.10    2.10
   2  -3   5   36.90    2.00
  -3   3  -5    3.40    3.90
  -3   3  -5    4.30    0.80
  -3   3  -5    5.90    0.90
  -3   3  -5    2.80    0.50
  -3   3  -5    4.00    0.70
   3  -3   5    3.60    0.70
   3  -3   5    3.50    1.10
   3  -3   5    4.40    0.90
   3  -3   5    4.00    0.80
   3  -3   5    3.90    1.40
   3  -3   5    3.80    0.90
  -4   3  -5   10.80    1.50
  -4   3  -5   10.40    1.00
  -4   3  -5   11.30    1.50
  -4   3  -5   10.90    0.90
   4  -3   5   11.00    1.50
   4  -3   5   10.80    1.80
   4  -3   5   11.30    1.40
   4  -3   5   11.50    1.40
   4  -3   5   11.80    1.20
   4  -3   5   10.30    2.00
  -5   3  -5    3.20    1.50
  -5   3  -5   -0.20    1.90
  -5   3  -5    1.40    0.60
  -5   3  -5    1.00    0.70
   5  -3   5    0.40    0.70
   5  -3   5    1.20    1.00
   5  -3   5    1.40    0.80
   5  -3   5    3.70    1.10
   5  -3   5    1.30    0.80
  -6   3  -5   12.00    1.40
  -6   3  -5   11.00    2.60
  -6   3  -5   12.00    2.20
  -6   3  -5   10.60    1.20
   6  -3   5   13.30    1.10
   6  -3   5   12.60    1.80
   6  -3   5   12.00    1.40
   6  -3   5   13.80    1.40
   6  -3   5   10.00    1.50
  -7   3  -5    2.50    1.00
  -7   3  -5    3.60    0.90
   7  -3   5    3.00    1.00
   7  -3   5    0.20    0.90
   7  -3   5    1.50    1.00
   7  -3   5   -0.80    1.60
   7  -3   5    3.70    1.30
  -8   3  -5   -0.50    0.80
   8  -3   5    0.00    1.00
   8  -3   5    0.00    0.70
   8  -3   5    2.40    1.00
   8   2  -5    1.20    1.30
   8   2  -5    0.30    1.10
   7   2  -5    3.00    1.50
   7   2  -5    4.00    1.60
   6   2  -5    2.30    1.70
   6   2  -5   -1.80    1.80
   6   2  -5    1.10    1.10
   6   2  -5   -2.50    1.40
   6   2  -5    1.80    1.00
   5   2  -5    9.40    1.40
   5   2  -5    6.80    1.50
   5   2  -5    7.30    1.20
   5   2  -5    6.80    1.30
  -5  -2   5    7.20    1.50
  -5  -2   5    7.20    0.80
  -5  -2   5    8.20    1.00
   4   2  -5    2.40    1.30
   4   2  -5    1.50    1.00
   4   2  -5   -0.20    1.30
   4   2  -5    1.20    0.70
   4   2  -5    3.40    1.20
  -4  -2   5    1.50    0.80
  -4  -2   5    1.40    0.50
  -4  -2   5    1.30    0.40
   3   2  -5   16.00    1.20
   3   2  -5   14.00    1.70
  -3  -2   5   15.90    1.00
  -3  -2   5   15.20    0.90
  -3  -2   5   16.30    1.10
  -3  -2   5   16.80    1.20
   2   2  -5    5.30    8.10
   2   2  -5    4.60    0.70
  -2  -2   5    5.40    0.70
  -2  -2   5    3.50    0.60
  -2  -2   5   -2.30    8.00
  -2  -2   5    3.50    0.90
   1   2  -5  308.57   19.30
   1   2  -5  337.57   12.50
  -1  -2   5  328.67   12.40
  -1  -2   5  330.07   12.40
  -1  -2   5  337.07   12.40
  -1  -2   5  359.16   20.00
  -1  -2   5  322.87   12.30
   0   2  -5    5.40    0.50
   0   2  -5   15.80    8.30
   0   2  -5    4.60    0.60
   0   2  -5    5.30    0.70
   0   2  -5    5.70    0.70
   0  -2   5    2.40    7.60
   0  -2   5    5.60    0.60
   0  -2   5    4.80    0.60
   0  -2   5    4.90    0.50
   0  -2   5    5.30    0.60
   0  -2   5    5.00    0.70
  -1   2  -5  265.37    9.40
  -1   2  -5  267.87    9.60
  -1   2  -5  235.28   19.60
  -1   2  -5  263.17    9.50
  -1   2  -5  244.18    9.50
   1  -2   5  238.48    9.60
   1  -2   5  250.07    9.60
   1  -2   5  233.08    9.50
   1  -2   5  237.18    9.50
   1  -2   5  252.67    9.60
   1  -2   5  252.87   19.00
   1  -2   5  267.87    9.40
  -2   2  -5   35.20    1.60
  -2   2  -5   46.00   13.60
  -2   2  -5   36.80    1.70
  -2   2  -5   35.00    1.80
  -2   2  -5   35.60    2.90
  -2   2  -5   35.50    1.70
   2  -2   5   36.30   13.60
   2  -2   5   35.50    1.50
   2  -2   5   35.70    1.70
   2  -2   5   33.30    1.80
   2  -2   5   33.10    1.80
  -3   2  -5    0.90    3.00
  -3   2  -5    5.80    0.80
  -3   2  -5    4.00    0.80
  -3   2  -5    5.90    0.60
  -3   2  -5    5.40    0.80
   3  -2   5    5.10    1.50
   3  -2   5    4.50    0.80
   3  -2   5    4.60    0.90
   3  -2   5    5.00    0.90
   3  -2   5    6.30    0.90
   3  -2   5    5.10    1.10
  -4   2  -5  149.39    6.10
  -4   2  -5  147.19    6.10
  -4   2  -5  141.89    5.80
  -4   2  -5  150.38    5.80
   4  -2   5  148.19    6.10
   4  -2   5  147.19    6.30
   4  -2   5  145.89    6.30
   4  -2   5  145.99    6.00
   4  -2   5  146.79    6.20
   4  -2   5  153.78    6.00
  -5   2  -5    9.20    1.50
  -5   2  -5    9.00    1.10
  -5   2  -5   12.00    1.50
   5  -2   5   12.10    1.70
   5  -2   5    9.50    1.30
   5  -2   5    7.50    1.20
   5  -2   5   11.40    1.50
   5  -2   5   10.40    1.10
   5  -2   5    9.00    1.10
  -6   2  -5    2.70    0.80
  -6   2  -5    0.60    2.20
  -6   2  -5    2.40    1.60
   6  -2   5    2.10    0.90
   6  -2   5    1.50    0.90
   6  -2   5    4.20    1.20
   6  -2   5    2.30    0.70
   6  -2   5    2.00    0.90
  -7   2  -5    1.50    0.90
  -7   2  -5    1.20    1.40
  -7   2  -5    1.30    0.80
   7  -2   5   -0.40    1.70
   7  -2   5   -0.30    1.00
   7  -2   5    0.60    1.00
   7  -2   5    1.50    2.20
  -8   2  -5    2.70    1.00
  -8   2  -5    2.80    0.90
   8  -2   5    2.10    0.80
   8  -2   5    2.20    1.00
   8  -2   5    0.70    0.70
   8   1  -5    2.80    1.10
   8   1  -5   -0.80    1.10
   8   1  -5   -2.00    1.50
   7   1  -5   -1.40    1.20
   6   1  -5    2.40    1.10
   6   1  -5   -0.50    1.80
   6   1  -5    1.30    1.00
   6   1  -5    1.60    1.00
  -6  -1   5    1.40    0.70
   5   1  -5    9.70    2.00
   5   1  -5   13.00    1.90
   5   1  -5   10.50    1.70
   5   1  -5   11.60    1.50
   5   1  -5    9.80    1.30
  -5  -1   5   12.30    1.10
  -5  -1   5   12.70    0.90
  -5  -1   5   13.10    1.90
   4   1  -5   43.00    2.20
   4   1  -5   40.10    2.70
   4   1  -5   42.90    3.10
   4   1  -5   40.50    2.40
   4   1  -5   42.70    2.70
  -4  -1   5   42.10    2.30
  -4  -1   5   43.50    1.90
  -4  -1   5   33.40    5.50
  -4  -1   5   42.50    1.80
   3   1  -5   48.60    2.40
   3   1  -5   51.69    8.90
  -3  -1   5   53.69    2.10
  -3  -1   5   49.99    2.20
  -3  -1   5   48.50    2.40
   2   1  -5   61.79    8.60
   2   1  -5   62.99    2.70
  -2  -1   5   74.49    9.50
  -2  -1   5   59.89    2.40
  -2  -1   5   60.29    2.50
  -2  -1   5   63.89    2.50
  -2  -1   5   61.69    2.50
  -2  -1   5   59.19    2.80
   1   1  -5    6.90    6.90
   1   1  -5   10.40    0.60
   1   1  -5    9.30    0.80
  -1  -1   5    8.60    0.70
  -1  -1   5    9.10    0.70
  -1  -1   5    9.60    0.60
  -1  -1   5    3.80    6.30
   0   1  -5   67.49    2.70
   0   1  -5   67.79    2.70
   0   1  -5   70.99    2.70
   0   1  -5   65.39    2.70
   0   1  -5   75.59    9.70
   0  -1   5   65.59    2.90
   0  -1   5   67.59    9.70
   0  -1   5   69.29    2.80
   0  -1   5   65.69    2.70
   0  -1   5   67.59    2.70
   0  -1   5   67.19    2.70
  -1   1  -5   15.20    7.00
  -1   1  -5    8.90    0.60
  -1   1  -5    9.60    0.70
  -1   1  -5    9.40    0.70
   1  -1   5    9.40    0.70
   1  -1   5    9.70    0.70
   1  -1   5   10.60    1.10
   1  -1   5    8.30    0.60
   1  -1   5    9.60    0.70
   1  -1   5    8.20    0.70
   1  -1   5    3.80    6.20
  -2   1  -5   33.60    2.70
  -2   1  -5   27.90   10.00
  -2   1  -5   34.70    1.60
  -2   1  -5   33.00    1.70
  -2   1  -5   33.60    1.50
  -2   1  -5   34.70    1.60
   2  -1   5   36.40    1.40
   2  -1   5   33.30    1.70
   2  -1   5   33.40    1.70
   2  -1   5   38.90   10.00
   2  -1   5   35.00    1.70
   2  -1   5   35.80    1.70
  -3   1  -5  101.79    4.20
  -3   1  -5  104.59    4.40
  -3   1  -5  105.69    4.10
  -3   1  -5   95.89    6.10
  -3   1  -5  108.29    4.30
   3  -1   5  105.19    4.30
   3  -1   5  101.79    4.30
  -4   1  -5    7.10    1.00
  -4   1  -5    6.80    0.90
  -4   1  -5    6.70    0.70
  -4   1  -5    8.40    1.10
   4  -1   5    7.20    1.30
   4  -1   5    5.70    1.10
   4  -1   5    8.40    1.30
   4  -1   5    7.30    1.10
   4  -1   5    6.40    0.90
   4  -1   5    5.40    1.10
  -5   1  -5    0.70    0.40
  -5   1  -5    0.10    0.80
  -5   1  -5    0.50    0.60
  -5   1  -5   -0.80    1.10
   5  -1   5    1.10    0.70
   5  -1   5    1.80    1.00
   5  -1   5   -0.90    0.80
   5  -1   5   -0.20    0.90
   5  -1   5    0.80    0.90
  -6   1  -5    3.20    0.80
  -6   1  -5    3.10    0.70
  -6   1  -5    3.00    2.20
  -6   1  -5    6.10    1.40
   6  -1   5    3.20    0.90
   6  -1   5    2.70    1.00
   6  -1   5    3.50    1.00
   6  -1   5    3.50    1.00
   6  -1   5    3.80    1.60
   6  -1   5    3.50    1.00
   6  -1   5    2.00    0.70
  -7   1  -5   -0.30    0.70
  -7   1  -5   -0.20    0.90
   7  -1   5    0.20    0.80
   7  -1   5   -1.00    0.80
   7  -1   5    2.40    1.00
  -8   1  -5    6.00    1.10
   8  -1   5    5.10    1.00
   8  -1   5    3.70    0.90
   8  -1   5    0.90    2.50
   8  -1   5    4.90    1.20
   8   0  -5    0.60    1.00
   8   0  -5    1.20    1.20
   8   0  -5    1.30    1.00
   7   0  -5    4.10    1.60
   7   0  -5    6.20    1.20
   7   0  -5    5.40    1.30
  -7   0   5    8.40    1.00
   6   0  -5    3.90    1.00
   6   0  -5   -0.80    2.90
   6   0  -5    1.00    1.00
   6   0  -5    2.00    1.00
  -6   0   5    3.50    0.90
  -6   0   5    2.50    0.70
   5   0  -5   43.20    2.50
   5   0  -5   43.20    2.60
   5   0  -5   40.30    2.40
  -5   0   5   44.30    2.10
  -5   0   5   40.90    1.90
  -5   0   5   41.10    2.70
   4   0  -5   29.10    2.00
   4   0  -5   22.40    1.90
   4   0  -5   25.60    2.30
   4   0  -5   29.50    2.20
   4   0  -5   25.00    1.60
  -4   0   5   25.80    1.20
  -4   0   5   28.70    1.70
  -4   0   5   26.40    1.40
   3   0  -5  243.48    9.20
   3   0  -5  221.38   17.00
  -3   0   5  240.88    9.00
  -3   0   5  237.78    9.20
   2   0  -5   26.10    1.40
   2   0  -5   21.80    6.60
  -2   0   5   25.40    1.30
  -2   0   5   25.40    1.10
  -2   0   5   26.70    1.20
  -2   0   5   27.10    1.80
   1   0  -5   11.70    0.80
   1   0  -5    8.30    5.20
   1   0  -5   11.50    0.70
  -1   0   5   11.50    0.70
  -1   0   5   12.00    0.70
  -1   0   5   12.50    0.70
  -1   0   5   11.60    0.60
  -1   0   5   14.00    5.50
  -1   0   5   11.80    0.80
   0   0  -5    0.20    0.30
   0   0  -5    0.60    0.30
   0   0  -5   -7.60    4.60
   0   0  -5    0.20    0.30
   0   0   5    0.10    0.30
   0   0   5    0.00    0.30
   0   0   5    2.30    4.60
   0   0   5   -0.10    0.30
   0   0   5    0.10    0.30
   0   0   5    0.30    0.30
  -1   0  -5   14.30    0.80
  -1   0  -5   14.30    0.80
  -1   0  -5   18.00    6.50
  -1   0  -5   14.40    0.80
  -1   0  -5   14.50    0.90
   1   0   5   14.00    0.90
   1   0   5   15.10    0.80
   1   0   5   14.20    0.90
   1   0   5   14.40    1.30
   1   0   5   14.80    0.80
   1   0   5   17.10    5.80
   1   0   5   14.80    0.80
  -2   0  -5  188.98    7.00
  -2   0  -5  190.38   15.50
  -2   0  -5  179.68    7.10
  -2   0  -5  185.78    7.00
   2   0   5  188.78    7.10
   2   0   5  185.28    6.90
   2   0   5  220.58   15.60
   2   0   5  172.38    7.20
   2   0   5  192.08    7.10
   2   0   5  180.68    7.70
  -3   0  -5  619.74   22.90
  -3   0  -5  591.04   23.00
  -3   0  -5  635.74   23.00
  -3   0  -5  629.64   23.10
  -3   0  -5  624.74   24.40
   3   0   5  624.04   23.10
  -4   0  -5    1.10    0.80
  -4   0  -5    1.10    0.60
  -4   0  -5    0.00    0.30
  -4   0  -5    0.20    0.50
   4   0   5    0.40    0.90
   4   0   5   -0.90    0.70
   4   0   5   -0.40    0.90
   4   0   5    1.20    0.70
   4   0   5    0.50    0.80
  -5   0  -5    4.40    0.80
  -5   0  -5    4.40    1.30
  -5   0  -5    4.90    0.70
  -5   0  -5    3.80    0.80
   5   0   5    4.70    0.80
   5   0   5    4.00    0.80
  -6   0  -5   18.50    1.90
  -6   0  -5   17.80    1.30
  -6   0  -5   15.80    1.50
   6   0   5   16.70    2.40
   6   0   5   17.20    1.70
   6   0   5   18.80    1.70
   6   0   5   17.90    2.00
  -7   0  -5    3.40    0.80
  -7   0  -5    0.80    1.00
   7   0   5    1.40    0.90
   7   0   5    1.20    1.50
   7   0   5    3.70    1.10
   7   0   5    2.20    0.90
  -8   0  -5    3.60    1.10
   8   0   5    1.60    1.10
   8   0   5    2.00    0.80
   8   0   5    0.20    0.70
   8   0   5    4.00    1.50
   8  -1  -5    4.20    1.20
   8  -1  -5    2.50    0.90
   8  -1  -5    1.70    1.00
   7  -1  -5   15.20    1.80
   7  -1  -5   11.70    1.60
  -7   1   5   12.30    1.30
  -7   1   5   12.10    2.30
   6  -1  -5    3.00    1.10
   6  -1  -5    2.90    1.00
   6  -1  -5    2.30    1.00
  -6   1   5    0.60    0.90
  -6   1   5    2.10    1.00
  -6   1   5    4.80    1.70
  -6   1   5    2.30    0.60
   5  -1  -5    2.50    1.00
   5  -1  -5    1.80    1.00
   5  -1  -5    0.50    1.00
   5  -1  -5    2.20    1.00
   5  -1  -5    1.90    1.00
  -5   1   5    1.30    0.70
  -5   1   5    1.20    1.30
  -5   1   5    1.60    0.90
  -5   1   5    2.00    0.50
   4  -1  -5   45.00    2.60
   4  -1  -5   45.90    2.70
   4  -1  -5   46.10    2.20
   4  -1  -5   45.20    2.40
   4  -1  -5   49.00    2.30
   4  -1  -5   43.90    2.90
  -4   1   5   46.80    2.10
  -4   1   5   46.30    1.90
  -4   1   5   45.90    2.30
  -4   1   5   43.60    2.30
   3  -1  -5   11.80    1.00
  -3   1   5   10.60    1.00
  -3   1   5   12.10    0.90
  -3   1   5   13.00    0.70
   2  -1  -5   14.50    8.10
   2  -1  -5   26.20    7.60
   2  -1  -5   19.80    1.10
  -2   1   5   19.80    1.00
  -2   1   5   18.60    1.10
  -2   1   5   19.30    0.90
   1  -1  -5   40.60    1.80
   1  -1  -5   45.80    7.30
  -1   1   5   41.10    1.80
  -1   1   5   43.30    1.70
  -1   1   5   41.60    1.80
  -1   1   5   32.40    7.00
   0  -1  -5    3.50    0.50
   0  -1  -5    5.00    5.00
   0  -1  -5    3.50    0.40
   0  -1  -5    3.80    0.50
   0   1   5    8.00    4.50
   0   1   5    2.70    0.40
   0   1   5    3.00    0.40
   0   1   5    3.10    0.40
  -1  -1  -5   37.20    1.60
  -1  -1  -5   34.80    6.90
  -1  -1  -5   37.30    1.70
  -1  -1  -5   38.30    1.60
  -1  -1  -5   38.70    1.70
   1   1   5   39.40    1.70
   1   1   5   37.80    1.60
   1   1   5   37.90    2.20
   1   1   5   34.80    6.40
  -2  -1  -5   18.90    1.00
  -2  -1  -5   17.60    1.10
  -2  -1  -5   18.40    0.90
  -2  -1  -5   18.30    7.30
  -2  -1  -5   18.10    0.90
   2   1   5   18.20    1.10
   2   1   5   18.50    1.30
   2   1   5   18.40    1.80
   2   1   5   19.90    0.90
   2   1   5   27.80    7.10
  -3  -1  -5  103.59    3.90
  -3  -1  -5  105.69    4.00
  -3  -1  -5   95.99    4.10
  -3  -1  -5  101.59    5.70
   3   1   5  100.39    5.30
   3   1   5  100.89    4.20
  -4  -1  -5    1.70    0.50
  -4  -1  -5    1.80    0.60
  -4  -1  -5    1.60    0.80
  -4  -1  -5    2.60    0.40
   4   1   5    1.30    0.80
   4   1   5    2.40    0.90
   4   1   5    0.60    1.00
   4   1   5    1.70    0.90
   4   1   5    1.40    0.90
  -5  -1  -5    0.30    0.40
  -5  -1  -5    0.70    0.80
  -5  -1  -5   -0.40    0.60
   5   1   5   -0.10    0.70
   5   1   5    0.30    1.00
   5   1   5   -0.10    1.80
   5   1   5   -0.30    1.40
   5   1   5   -0.20    0.80
   5   1   5   -0.10    0.90
  -6  -1  -5   16.70    1.60
  -6  -1  -5   18.50    2.10
  -6  -1  -5   18.80    2.50
  -6  -1  -5   19.40    1.30
   6   1   5   20.10    1.80
   6   1   5   20.30    2.40
   6   1   5   21.60    2.10
   6   1   5   22.30    1.70
  -7  -1  -5    0.40    1.10
  -7  -1  -5    0.30    0.80
  -7  -1  -5    0.60    2.20
  -7  -1  -5    2.50    4.50
   7   1   5   -0.70    0.80
   7   1   5    0.20    1.50
   7   1   5    0.40    1.10
   7   1   5   -0.90    0.80
  -8  -1  -5    0.80    1.30
  -8  -1  -5    2.10    1.20
   8   1   5    1.10    0.90
   8   1   5    1.20    1.00
   8   1   5   -2.00    1.40
   8   1   5   -0.10    0.80
   8  -2  -5    1.50    1.10
   8  -2  -5    1.50    0.90
   8  -2  -5    2.40    0.90
  -8   2   5    2.70    1.10
  -7   2   5    4.50    0.80
  -7   2   5    5.90    1.10
   6  -2  -5    7.30    1.30
   6  -2  -5    7.10    1.30
   6  -2  -5    8.70    1.20
   6  -2  -5    5.90    1.20
  -6   2   5    9.60    1.90
  -6   2   5    7.40    1.00
  -6   2   5    5.40    1.30
  -6   2   5    7.30    0.90
   5  -2  -5   -0.10    0.90
   5  -2  -5    2.00    1.60
   5  -2  -5    2.80    1.00
   5  -2  -5   -0.70    0.80
   5  -2  -5    0.60    1.10
   5  -2  -5   -1.10    0.80
  -5   2   5    0.20    0.70
  -5   2   5   -0.10    0.40
   4  -2  -5  184.28    7.70
   4  -2  -5  187.98    7.40
   4  -2  -5  192.68    7.60
   4  -2  -5  186.68    7.50
   4  -2  -5  193.88    7.80
   4  -2  -5  192.48    7.90
  -4   2   5  185.78    7.70
  -4   2   5  198.08    7.30
  -4   2   5  191.88    7.50
  -4   2   5  200.18    7.50
   3  -2  -5  745.93   27.40
  -3   2   5  732.43   27.20
  -3   2   5  737.23   27.40
  -3   2   5  753.02   27.30
  -3   2   5  719.53   27.30
   2  -2  -5   36.80   10.00
   2  -2  -5   27.60   10.70
   2  -2  -5   51.29    2.20
  -2   2   5   49.80    2.10
  -2   2   5   46.80    2.00
  -2   2   5   50.89    2.20
  -2   2   5   46.30    2.20
   1  -2  -5  113.39   12.50
   1  -2  -5  153.08    5.80
   1  -2  -5  154.08    5.70
  -1   2   5  152.08    5.70
  -1   2   5  147.29    5.80
  -1   2   5  152.28    5.60
   0  -2  -5   -3.30    5.40
   0  -2  -5   -3.00    5.90
  -1  -2  -5   92.39    3.60
  -1  -2  -5  104.29   11.10
  -1  -2  -5   92.89    3.50
  -1  -2  -5   92.09    3.70
   1   2   5   80.89    3.60
   1   2   5   89.39    4.30
   1   2   5   91.59   10.50
   1   2   5   94.39    3.60
  -2  -2  -5   15.80    7.30
   2   2   5    5.40    7.00
  -3  -2  -5  760.62   27.50
  -3  -2  -5  726.83   27.20
  -3  -2  -5  704.03   27.10
  -3  -2  -5  723.93   27.10
   3   2   5  734.33   27.40
   3   2   5  774.42   28.60
  -4  -2  -5   10.30    1.20
  -4  -2  -5    9.40    0.70
  -4  -2  -5   10.80    0.90
   4   2   5   10.20    1.60
   4   2   5   11.00    1.10
   4   2   5   12.70    1.40
   4   2   5    9.10    1.40
   4   2   5   11.10    1.60
  -5  -2  -5   31.10    1.70
  -5  -2  -5   30.80    1.50
  -5  -2  -5   31.10    2.30
   5   2   5   32.50    2.30
   5   2   5   24.30    2.20
   5   2   5   31.70    2.80
  -6  -2  -5    0.30    0.60
  -6  -2  -5    0.40    1.90
  -6  -2  -5    0.10    0.90
   6   2   5    0.30    0.80
   6   2   5   -0.90    1.10
   6   2   5   -0.70    1.30
   6   2   5   -1.10    0.80
   6   2   5   -0.20    1.50
  -7  -2  -5   12.50    1.40
   7   2   5   10.50    1.50
   7   2   5   14.40    2.00
   7   2   5   15.50    1.90
   7   2   5   11.60    1.40
   8   2   5    1.20    0.80
   8   2   5   -0.20    1.30
   8   2   5    3.20    1.40
   8   2   5    1.80    0.80
   8  -3  -5    0.80    0.80
   8  -3  -5    0.60    0.80
  -8   3   5   -0.20    0.90
   7  -3  -5    1.50    1.10
   7  -3  -5    1.80    1.10
   7  -3  -5    0.60    1.10
  -7   3   5    1.00    0.80
  -7   3   5   -0.20    0.80
   6  -3  -5    0.70    0.90
   6  -3  -5    0.60    1.20
   6  -3  -5    0.20    1.00
   6  -3  -5   -0.20    0.90
   6  -3  -5   -1.10    1.00
  -6   3   5    0.10    1.30
  -6   3   5   -1.00    1.70
  -6   3   5    0.50    0.60
   5  -3  -5   20.60    1.30
   5  -3  -5   19.70    1.70
   5  -3  -5   18.20    1.80
   5  -3  -5   19.60    1.90
  -5   3   5   19.20    1.30
  -5   3   5   19.70    1.90
  -5   3   5   19.20    1.70
  -5   3   5   17.70    1.30
   4  -3  -5   18.60    1.50
   4  -3  -5   19.70    1.70
   4  -3  -5   20.40    1.70
   4  -3  -5   16.30    2.00
   4  -3  -5   18.50    1.30
  -4   3   5   17.40    1.60
  -4   3   5   18.40    1.20
  -4   3   5   18.40    1.00
   3  -3  -5   -0.20    0.50
   3  -3  -5   -0.60    0.90
   3  -3  -5    0.30    0.70
   3  -3  -5    1.00    1.10
   3  -3  -5    0.00    1.00
  -3   3   5    0.50    0.70
  -3   3   5    0.20    0.50
  -3   3   5    1.20    0.40
  -3   3   5    0.00    0.50
   2  -3  -5   73.19    3.40
   2  -3  -5   90.39   15.10
   2  -3  -5   74.19   14.60
  -2   3   5   77.59    3.30
  -2   3   5   79.79    3.20
  -2   3   5   80.19    3.10
  -2   3   5   78.39    3.20
   1  -3  -5    6.30    0.70
   1  -3  -5   -3.20    8.90
   1  -3  -5    6.60    0.70
   1  -3  -5    9.70    9.30
   1  -3  -5    7.70    0.70
  -1   3   5    6.50    0.80
  -1   3   5    7.10    0.70
  -1   3   5    5.90    0.70
  -1   3   5    7.20    0.60
   0  -3  -5  111.09    4.20
   0  -3  -5  112.29   13.40
   0  -3  -5  109.19    4.30
   0  -3  -5  103.29    4.10
   0   3   5  110.19    4.30
   0   3   5  107.89    4.20
   0   3   5   98.19    4.10
  -1  -3  -5   11.40    0.90
  -1  -3  -5    9.10    7.90
  -1  -3  -5   11.40    8.50
  -1  -3  -5   10.60    0.70
  -1  -3  -5   10.70    0.80
   1   3   5   12.20    1.50
   1   3   5   10.80    0.60
   1   3   5   11.70    0.80
  -2  -3  -5  178.88   17.30
  -2  -3  -5  147.39   16.90
  -2  -3  -5  193.98    7.20
  -2  -3  -5  186.48    7.30
   2   3   5  195.38    8.30
  -3  -3  -5    1.90    0.50
  -3  -3  -5    2.60    0.80
  -3  -3  -5    0.50    1.00
  -3  -3  -5    2.00    0.40
   3   3   5    6.30    2.20
  -4  -3  -5  498.15   18.50
  -4  -3  -5  508.35   19.00
  -4  -3  -5  514.55   18.60
   4   3   5  470.75   19.10
   4   3   5  503.65   18.80
   4   3   5  504.35   19.30
   4   3   5  524.45   19.00
   4   3   5  457.55   18.60
   4   3   5  514.85   19.00
  -5  -3  -5    0.40    0.60
  -5  -3  -5    1.30    0.50
  -5  -3  -5    1.90    1.30
   5   3   5    0.20    0.80
   5   3   5    2.70    1.40
   5   3   5   -0.40    1.10
   5   3   5    1.40    0.90
   5   3   5   -0.30    1.30
  -6  -3  -5    1.10    0.70
  -6  -3  -5    0.40    0.90
  -6  -3  -5    0.90    2.00
   6   3   5    0.20    0.90
   6   3   5   -1.00    0.80
   6   3   5    1.20    1.20
   6   3   5   -0.70    1.30
   6   3   5    1.90    1.20
  -7  -3  -5    0.10    1.00
   7   3   5   -0.20    1.90
   7   3   5    0.00    0.80
   7   3   5   -0.80    0.70
   7   3   5    1.40    1.40
   8   3   5    8.90    1.20
   8   3   5    7.10    1.10
   8   3   5    5.10    1.50
   8   3   5    6.30    1.40
   8  -4  -5    7.70    1.00
   7  -4  -5    2.30    1.30
   7  -4  -5    4.10    1.10
   7  -4  -5    2.30    0.90
  -7   4   5    4.80    1.80
  -7   4   5    3.30    0.90
   6  -4  -5   14.30    1.70
   6  -4  -5   15.50    1.70
   6  -4  -5   16.40    1.80
   6  -4  -5   15.50    1.60
   6  -4  -5   14.50    1.10
   6  -4  -5   17.50    1.80
  -6   4   5   15.00    1.30
  -6   4   5   12.70    2.50
  -6   4   5   16.40    1.50
  -6   4   5   12.40    2.00
   5  -4  -5   32.70    2.20
   5  -4  -5   35.60    2.30
   5  -4  -5   35.30    2.30
   5  -4  -5   32.10    1.80
  -5   4   5   34.00    1.80
  -5   4   5   33.10    1.90
   4  -4  -5    0.80    1.40
   4  -4  -5   -0.10    1.00
  -4   4   5   -0.30    0.80
  -4   4   5    1.60    1.90
  -4   4   5    0.90    0.90
  -4   4   5    0.20    0.40
  -4   4   5   -0.90    0.50
   3  -4  -5  137.49    5.70
   3  -4  -5  146.39    5.90
   3  -4  -5  140.19    6.40
   3  -4  -5  149.99    5.80
   3  -4  -5  140.79    5.90
   3  -4  -5  137.09    6.30
   3  -4  -5  136.29    6.00
  -3   4   5  151.88    5.60
  -3   4   5  146.59    5.70
  -3   4   5  144.49    6.40
  -3   4   5  144.99    5.80
  -3   4   5  151.68    5.90
  -3   4   5  149.39    5.90
   2  -4  -5  323.37   46.40
   2  -4  -5  264.77    9.90
   2  -4  -5  247.78   10.10
  -2   4   5  269.07   10.00
  -2   4   5  267.67   10.00
  -2   4   5  269.37   10.20
   1  -4  -5  114.99    4.40
   1  -4  -5  113.69    4.50
   1  -4  -5   88.79   16.60
   1  -4  -5  109.79    4.40
   1  -4  -5  112.89    4.50
  -1   4   5  113.09    4.50
  -1   4   5  114.89    4.40
  -1   4   5  112.99    4.60
   0  -4  -5   -4.70   11.50
   0  -4  -5   -9.10   11.10
   0  -4  -5   -0.50    0.40
   0  -4  -5   -0.10    0.40
   0  -4  -5   -0.10    0.30
   0  -4  -5   -0.30    0.40
   0   4   5    0.20    0.50
   0   4   5   -0.20    0.40
   0   4   5   -0.10    0.30
   0   4   5    0.10    0.40
  -1  -4  -5   85.39   14.30
  -1  -4  -5  107.39    4.40
  -1  -4  -5  103.99    4.30
  -1  -4  -5  109.39    4.30
  -1  -4  -5   89.39   14.70
  -1  -4  -5  111.09    4.20
   1   4   5  113.29    4.40
   1   4   5  108.19    5.50
   1   4   5  102.29    4.40
  -2  -4  -5  210.98    7.90
  -2  -4  -5  204.98    8.10
  -2  -4  -5  217.08    8.00
  -2  -4  -5  197.48    8.00
   2   4   5  216.28    9.40
  -3  -4  -5   20.80    1.60
  -3  -4  -5   21.60    1.30
  -3  -4  -5   19.50    1.50
  -3  -4  -5   22.40    1.10
   3   4   5   25.10    3.60
   3   4   5   23.10    1.70
   3   4   5   28.20    2.30
   3   4   5   20.00    2.40
   3   4   5   21.00    1.80
   3   4   5   21.20    1.70
  -4  -4  -5   34.90    2.20
  -4  -4  -5   36.70    1.60
  -4  -4  -5   35.70    1.80
   4   4   5   36.50    2.10
   4   4   5   33.90    2.20
   4   4   5   34.80    2.70
   4   4   5   32.00    1.90
   4   4   5   32.70    2.50
   4   4   5   37.60    2.10
  -5  -4  -5   16.30    1.20
  -5  -4  -5   15.90    2.20
  -5  -4  -5   19.60    1.50
   5   4   5   20.50    1.70
   5   4   5   17.60    2.20
   5   4   5   21.20    1.80
   5   4   5   18.60    1.60
   5   4   5   19.90    2.20
  -6  -4  -5    1.10    1.10
  -6  -4  -5   -1.60    2.70
  -6  -4  -5   -1.20    0.70
   6   4   5    0.70    0.90
   6   4   5    0.20    1.20
   6   4   5    0.20    0.90
   6   4   5    2.10    1.40
   6   4   5   -2.30    1.50
   7   4   5   -1.60    1.00
   7   4   5   -0.40    1.60
   7   4   5   -1.20    2.10
   7   4   5    1.00    1.50
   8   4   5    0.50    0.80
   8   4   5    2.30    1.30
   8   4   5   -1.10    0.90
   7  -5  -5    3.70    1.00
   7  -5  -5    3.40    1.20
   7  -5  -5    2.50    1.10
  -7   5   5    2.80    0.80
  -7   5   5    2.30    1.00
  -7   5   5    4.00    1.60
   6  -5  -5    5.20    1.00
   6  -5  -5    5.20    2.20
   6  -5  -5    3.80    1.00
   6  -5  -5    1.90    1.30
  -6   5   5    6.00    1.00
   5  -5  -5    1.30    0.60
   5  -5  -5    0.70    0.90
   5  -5  -5    4.20    1.40
   5  -5  -5    0.20    1.10
   5  -5  -5    1.60    1.00
  -5   5   5    1.30    0.70
  -5   5   5    1.40    1.60
  -5   5   5    0.10    0.60
  -5   5   5    4.50    1.70
   4  -5  -5   72.39    3.90
   4  -5  -5   78.69    3.40
   4  -5  -5   79.39    3.60
   4  -5  -5   77.89    3.80
   4  -5  -5   75.59    3.70
  -4   5   5   62.59    3.30
  -4   5   5   79.29    3.80
  -4   5   5   74.89    3.70
  -4   5   5   81.49    3.40
   3  -5  -5   38.50    2.10
   3  -5  -5   32.80    2.60
   3  -5  -5   38.00    2.20
   3  -5  -5   43.60    2.50
   3  -5  -5   38.30    2.20
   3  -5  -5   34.20    3.00
  -3   5   5   39.50    1.90
  -3   5   5   39.40    2.40
  -3   5   5   37.50    2.20
  -3   5   5   37.00    2.20
  -3   5   5   38.50    2.20
  -3   5   5   41.40    1.80
   2  -5  -5   16.40    1.50
   2  -5  -5   17.00    2.00
   2  -5  -5   17.20    1.20
   2  -5  -5   16.80    1.80
   2  -5  -5   12.00    1.50
   2  -5  -5   14.80    1.30
   2  -5  -5   18.30    2.10
   2  -5  -5   11.60    1.70
  -2   5   5   15.50    1.70
  -2   5   5   14.30    1.10
  -2   5   5   13.80    1.30
  -2   5   5   15.50    1.00
  -2   5   5   18.00    1.40
  -2   5   5   15.00    1.30
   1  -5  -5    4.40    0.80
   1  -5  -5    4.50    0.70
   1  -5  -5    4.60    0.60
   1  -5  -5    3.50    0.80
   1  -5  -5    4.80    0.70
  -1   5   5    3.40    0.80
  -1   5   5    4.60    0.80
  -1   5   5    4.50    0.70
  -1   5   5    4.70    0.60
  -1   5   5    4.70    0.70
   0  -5  -5   -0.10    0.60
   0  -5  -5    0.30    0.40
   0  -5  -5   -0.20    0.60
   0  -5  -5    0.30    0.50
   0  -5  -5   -3.80   19.80
   0   5   5   -0.10    0.70
   0   5   5    0.50    0.60
   0   5   5   -0.20    1.00
   0   5   5    0.10    0.40
  -1  -5  -5    6.70    0.90
  -1  -5  -5    7.70    0.90
  -1  -5  -5    7.90    0.70
  -1  -5  -5    7.70    1.10
   1   5   5    8.30    2.40
  -2  -5  -5   27.80    1.60
  -2  -5  -5   25.40    1.30
  -2  -5  -5   25.20    1.50
  -2  -5  -5   27.60    1.70
   2   5   5   25.40    2.30
   2   5   5   30.40    2.00
   2   5   5   27.30    1.60
   2   5   5   21.10    3.50
   2   5   5   27.80    2.30
   2   5   5   26.50    1.70
   2   5   5   25.00    2.90
  -3  -5  -5   23.50    1.20
  -3  -5  -5   24.90    1.50
  -3  -5  -5   23.00    1.80
   3   5   5   27.70    1.70
   3   5   5   24.20    2.50
   3   5   5   21.90    1.90
   3   5   5   23.90    2.10
   3   5   5   23.20    1.60
   3   5   5   24.50    2.00
   3   5   5   24.40    1.80
  -4  -5  -5   38.80    2.50
  -4  -5  -5   35.50    2.10
  -4  -5  -5   39.50    2.00
  -4  -5  -5   35.30    1.70
   4   5   5   46.00    2.80
   4   5   5   36.30    1.90
   4   5   5   38.80    2.90
   4   5   5   38.70    2.40
   4   5   5   38.20    2.30
   4   5   5   32.50    2.60
   4   5   5   40.20    2.30
  -5  -5  -5  137.29    6.50
  -5  -5  -5  133.99    5.40
   5   5   5  132.19    6.10
   5   5   5  141.99    5.90
   5   5   5  143.59    5.90
   5   5   5  136.59    6.40
  -6  -5  -5    0.20    0.70
  -6  -5  -5    0.70    1.30
   6   5   5   -0.10    1.20
   6   5   5    0.50    1.10
   6   5   5    0.00    0.80
   6   5   5   -0.90    0.90
   7   5   5    0.90    1.00
   7   5   5    1.10    1.40
   7   5   5    0.40    0.80
   7   5   5    1.80    1.10
   8   5   5   54.39    3.10
   8   5   5   60.29    3.20
   7  -6  -5    2.90    1.20
   7  -6  -5    2.00    1.40
   7  -6  -5    0.90    0.80
  -7   6   5    1.10    1.50
  -7   6   5    2.30    1.80
   6  -6  -5   34.40    1.90
   6  -6  -5   33.00    2.70
   6  -6  -5   34.70    2.30
   6  -6  -5   34.60    2.40
  -6   6   5   39.90    2.70
  -6   6   5   37.10    2.10
  -6   6   5   35.50    2.60
   5  -6  -5   25.80    2.00
   5  -6  -5   22.60    1.90
   5  -6  -5   24.00    2.40
   5  -6  -5   26.70    2.20
   5  -6  -5   23.80    1.60
  -5   6   5   24.10    1.80
  -5   6   5   22.50    2.80
  -5   6   5   18.60    3.40
   4  -6  -5   15.30    1.40
   4  -6  -5   15.20    1.90
   4  -6  -5   19.20    2.60
   4  -6  -5   15.50    1.70
  -4   6   5   13.50    2.00
  -4   6   5   15.40    1.30
  -4   6   5   13.10    1.30
  -4   6   5   16.30    2.00
   3  -6  -5   54.89    2.70
   3  -6  -5   52.69    2.80
   3  -6  -5   55.49    2.90
  -3   6   5   55.79    2.50
  -3   6   5   54.49    3.10
  -3   6   5   55.19    3.10
  -3   6   5   50.09    3.00
  -3   6   5   54.89    2.50
   2  -6  -5  156.88    6.40
   2  -6  -5  151.48    6.10
   2  -6  -5  144.39    6.30
   2  -6  -5  154.88    6.30
  -2   6   5  152.48    6.00
  -2   6   5  151.38    6.30
  -2   6   5  151.08    6.50
  -2   6   5  156.58    6.00
  -2   6   5  153.38    6.40
  -2   6   5  153.38    6.20
   1  -6  -5   37.80    1.90
   1  -6  -5   34.90    2.30
   1  -6  -5   37.30    2.10
   1  -6  -5   34.80    2.30
   1  -6  -5   34.30    2.30
   1  -6  -5   36.10    2.00
   1  -6  -5   35.40    1.80
   1  -6  -5   37.20    1.70
  -1   6   5   37.40    2.00
  -1   6   5   31.00    2.10
  -1   6   5   33.90    2.20
  -1   6   5   34.60    2.30
   0  -6  -5    7.00    0.90
   0  -6  -5    8.80    1.40
   0  -6  -5    9.00    1.10
   0  -6  -5    6.90    1.00
   0  -6  -5    8.20    1.20
   0  -6  -5    8.30    0.80
   0   6   5    9.50    1.60
   0   6   5    8.80    1.30
   0   6   5    7.30    1.10
   0   6   5    8.10    1.30
   0   6   5    7.20    1.20
   0   6   5    7.40    1.00
  -1  -6  -5  102.79    4.00
  -1  -6  -5   88.59    4.80
  -1  -6  -5  101.29    4.20
  -1  -6  -5  100.09    4.30
  -1  -6  -5  101.29    4.10
   1   6   5  101.59    5.30
   1   6   5   92.39    7.50
   1   6   5   97.39    5.00
   1   6   5  102.59    4.20
   1   6   5  103.59    4.40
   1   6   5   96.69    4.30
   1   6   5   93.29    4.20
   1   6   5   88.59    5.50
  -2  -6  -5  118.49    5.00
  -2  -6  -5  121.89    5.00
  -2  -6  -5  119.79    4.70
  -2  -6  -5  116.99    4.80
   2   6   5  116.09    4.90
   2   6   5  118.49    5.00
   2   6   5  126.09    5.20
   2   6   5  127.39    5.20
   2   6   5  122.19    5.70
   2   6   5  113.39    5.30
   2   6   5  113.89    5.10
  -3  -6  -5   13.30    1.80
  -3  -6  -5   11.30    0.90
  -3  -6  -5    9.90    1.30
  -3  -6  -5   10.80    1.20
   3   6   5   12.60    2.00
   3   6   5   12.70    1.40
   3   6   5   13.80    1.80
   3   6   5   11.40    1.30
   3   6   5   13.10    1.60
  -4  -6  -5   46.90    2.50
  -4  -6  -5   42.50    3.40
  -4  -6  -5   41.10    2.30
   4   6   5   47.50    2.40
   4   6   5   45.90    2.10
   4   6   5   46.00    3.10
   4   6   5   45.80    2.60
   4   6   5   46.50    2.50
   4   6   5   45.00    2.90
   4   6   5   46.00    2.60
  -5  -6  -5    5.90    1.20
  -5  -6  -5    5.70    0.80
  -5  -6  -5    4.50    1.10
   5   6   5    6.30    1.60
   5   6   5    6.50    1.40
   5   6   5    5.60    1.00
   5   6   5    4.90    1.10
  -6  -6  -5   46.50    2.30
   6   6   5   46.90    3.30
   6   6   5   46.80    2.60
   6   6   5   44.50    3.00
   7   6   5   15.80    2.30
   7   6   5   19.90    2.00
   7   6   5   14.00    1.80
   7   6   5   17.30    1.70
   8   6   5   -1.50    1.10
   8   6   5   -0.30    0.80
   7  -7  -5    4.00    0.90
   6  -7  -5    1.20    0.90
   6  -7  -5   -3.00    1.40
   6  -7  -5    0.60    0.90
   6  -7  -5   -0.10    0.50
  -6   7   5   -0.10    1.20
  -6   7   5   -0.40    1.20
   5  -7  -5   41.30    3.20
   5  -7  -5   36.30    2.80
   5  -7  -5   34.20    2.40
  -5   7   5   40.20    2.30
  -5   7   5   38.20    2.20
   4  -7  -5   15.40    1.40
   4  -7  -5   12.60    1.80
   4  -7  -5   13.40    1.60
  -4   7   5   11.80    1.50
  -4   7   5   11.80    3.10
  -4   7   5   13.50    2.10
  -4   7   5   16.90    1.80
   3  -7  -5   48.90    2.70
   3  -7  -5   49.70    2.50
   3  -7  -5   50.29    2.70
  -3   7   5   39.20    3.10
  -3   7   5   47.70    2.40
  -3   7   5   46.70    2.80
  -3   7   5   44.80    4.20
  -3   7   5   44.20    2.30
  -3   7   5   45.90    2.90
   2  -7  -5   75.59    3.70
   2  -7  -5   75.59    3.60
   2  -7  -5   73.29    3.60
  -2   7   5   73.79    3.90
  -2   7   5   79.39    3.70
  -2   7   5   78.99    3.30
  -2   7   5   77.79    3.80
  -2   7   5   74.79    3.80
  -2   7   5   71.49    3.30
   1  -7  -5   78.89    4.10
   1  -7  -5   77.89    3.70
   1  -7  -5   81.99    3.40
   1  -7  -5   83.89    3.90
   1  -7  -5   79.29    3.70
   1  -7  -5   76.69    3.80
   1  -7  -5   83.89    3.40
  -1   7   5   70.49    3.70
  -1   7   5   81.69    3.80
   0  -7  -5   26.80    2.10
   0  -7  -5   24.60    2.00
   0  -7  -5   24.80    2.30
   0  -7  -5   26.60    1.60
   0  -7  -5   25.70    2.00
   0  -7  -5   26.00    1.80
   0  -7  -5   24.60    1.40
   0   7   5   25.60    2.50
   0   7   5   24.60    1.80
   0   7   5   27.50    1.90
   0   7   5   26.70    1.90
  -1  -7  -5   34.90    2.30
  -1  -7  -5   35.60    2.90
  -1  -7  -5   36.50    2.30
  -1  -7  -5   36.50    2.20
  -1  -7  -5   37.50    1.90
  -1  -7  -5   37.40    1.80
   1   7   5   37.90    2.50
   1   7   5   37.50    2.80
   1   7   5   37.40    3.10
   1   7   5   38.50    3.10
   1   7   5   33.60    2.40
   1   7   5   40.10    2.10
  -2  -7  -5   71.79    3.20
  -2  -7  -5   75.09    3.80
  -2  -7  -5   70.99    3.10
  -2  -7  -5   67.39    3.60
  -2  -7  -5   82.39    3.60
   2   7   5   74.39    3.30
   2   7   5   73.79    3.50
   2   7   5   78.29    3.60
   2   7   5   72.59    3.40
  -3  -7  -5   -1.20    1.30
  -3  -7  -5    0.00    0.60
  -3  -7  -5    0.00    0.60
  -3  -7  -5   -0.60    1.00
   3   7   5    0.50    0.80
   3   7   5    0.00    1.00
   3   7   5   -0.30    0.60
   3   7   5    0.20    1.20
   3   7   5    0.70    0.90
   3   7   5   -0.40    1.00
  -4  -7  -5    8.60    1.20
  -4  -7  -5    9.10    1.40
  -4  -7  -5    9.10    2.00
  -4  -7  -5   11.00    1.10
   4   7   5   12.60    1.60
   4   7   5    9.70    1.40
   4   7   5   10.30    1.70
   4   7   5   11.10    1.90
  -5  -7  -5   28.80    1.60
  -5  -7  -5   29.30    2.00
  -5  -7  -5   22.20    2.60
  -5  -7  -5   28.00    3.80
   5   7   5   27.50    1.90
   5   7   5   26.40    2.60
   5   7   5   27.10    2.40
   5   7   5   22.60    2.00
  -6  -7  -5    8.30    1.10
  -6  -7  -5    9.50    1.40
   6   7   5    9.90    1.80
   6   7   5    6.90    1.50
   6   7   5    6.20    1.20
   7   7   5   49.50    2.60
   7   7   5   59.49    3.00
   7   7   5   57.79    3.20
   6  -8  -5    3.50    1.80
   6  -8  -5    1.80    0.50
   6  -8  -5    0.30    0.90
   6  -8  -5    1.40    1.20
  -6   8   5    2.70    1.10
  -6   8   5    2.60    1.20
   5  -8  -5    7.50    1.10
   5  -8  -5    5.10    0.90
   5  -8  -5    5.80    1.20
   5  -8  -5    8.20    1.20
  -5   8   5    8.90    1.70
  -5   8   5    7.50    1.20
  -5   8   5    9.20    1.60
   4  -8  -5   21.30    1.60
   4  -8  -5   17.90    2.00
   4  -8  -5   24.00    1.90
  -4   8   5   20.90    2.20
  -4   8   5   21.50    2.10
   3  -8  -5   46.00    2.60
   3  -8  -5   44.10    2.40
   3  -8  -5   42.80    2.50
  -3   8   5   39.10    4.40
  -3   8   5   43.60    2.80
  -3   8   5   46.80    2.80
  -3   8   5   40.20    2.60
   2  -8  -5    0.70    0.90
   2  -8  -5   -0.70    0.90
   2  -8  -5    0.60    0.90
  -2   8   5   -0.60    1.00
  -2   8   5    1.60    0.90
  -2   8   5   -0.70    1.10
   1  -8  -5   62.49    3.80
   1  -8  -5   64.79    3.00
   1  -8  -5   58.79    3.20
   1  -8  -5   65.29    3.30
   1  -8  -5   63.29    3.40
   1  -8  -5   62.89    3.40
   1  -8  -5   65.49    3.30
  -1   8   5   67.69    3.60
  -1   8   5   65.89    3.20
  -1   8   5   66.89    3.20
   0  -8  -5   -0.30    1.10
   0  -8  -5   -0.40    1.50
   0  -8  -5    2.20    1.20
   0  -8  -5    1.20    1.60
   0  -8  -5    2.40    0.90
   0  -8  -5    0.80    0.60
   0   8   5    4.70    2.10
   0   8   5    1.00    0.80
   0   8   5    0.20    1.00
   0   8   5    0.90    0.80
  -1  -8  -5   -0.60    1.10
  -1  -8  -5    0.00    1.30
  -1  -8  -5   -0.70    1.30
  -1  -8  -5   -0.20    0.70
  -1  -8  -5    0.00    0.60
   1   8   5    0.80    1.10
   1   8   5    0.00    0.70
   1   8   5   -0.60    0.80
   1   8   5    0.00    0.80
   1   8   5    1.10    1.60
   1   8   5    1.10    1.50
  -2  -8  -5   26.60    1.60
  -2  -8  -5   25.70    3.30
  -2  -8  -5   21.90    2.50
  -2  -8  -5   27.40    1.70
   2   8   5   28.50    2.00
   2   8   5   28.90    2.60
   2   8   5   27.60    1.70
   2   8   5   29.20    2.10
   2   8   5   24.00    2.60
  -3  -8  -5   43.80    2.30
  -3  -8  -5   40.40    3.30
  -3  -8  -5   46.10    3.00
  -3  -8  -5   45.50    2.20
   3   8   5   44.40    2.20
   3   8   5   45.90    2.50
   3   8   5   49.70    2.90
   3   8   5   46.60    2.60
   3   8   5   45.40    3.10
  -4  -8  -5  100.89    5.70
  -4  -8  -5  110.79    4.50
  -4  -8  -5  112.79    4.70
  -4  -8  -5  104.99    5.20
   4   8   5  114.79    4.90
   4   8   5  111.59    5.20
   4   8   5  104.49    4.70
   4   8   5  109.69    5.30
  -5  -8  -5   56.39    2.60
  -5  -8  -5   53.79    2.80
   5   8   5   43.80    2.90
   5   8   5   65.39    5.80
  -6  -8  -5   18.70    2.00
  -6  -8  -5   11.80    1.30
   6   8   5   15.20    1.90
   6   8   5   14.80    2.10
   6   8   5   13.80    1.50
   7   8   5    3.50    1.00
   7   8   5    3.80    0.90
   7   8   5    4.00    1.30
   5  -9  -5    8.10    1.30
   5  -9  -5    7.80    1.10
   5  -9  -5    8.10    1.10
  -5   9   5    7.60    1.30
   4  -9  -5    4.80    1.00
   4  -9  -5    4.20    1.20
   4  -9  -5    5.10    1.00
   4  -9  -5    3.20    1.00
  -4   9   5    5.10    1.30
   3  -9  -5    3.50    2.20
   3  -9  -5    0.20    1.50
  -3   9   5   -0.20    1.30
  -3   9   5    0.60    1.30
  -3   9   5    1.10    1.40
   2  -9  -5    0.60    0.80
   2  -9  -5   -0.20    1.00
   2  -9  -5   -0.20    0.80
  -2   9   5   -0.50    1.00
  -2   9   5    0.10    0.90
  -2   9   5    1.20    0.90
   1  -9  -5   56.39    3.00
   1  -9  -5   52.69    4.70
   1  -9  -5   53.09    3.00
   1  -9  -5   54.69    3.80
   1  -9  -5   51.89    3.10
   1  -9  -5   58.39    3.10
  -1   9   5   60.09    2.90
  -1   9   5   56.99    3.20
  -1   9   5   54.99    2.90
   0  -9  -5   72.69    3.30
   0  -9  -5   71.59    3.60
   0  -9  -5   72.09    4.90
   0  -9  -5   60.69    5.10
   0  -9  -5   70.29    3.90
   0   9   5   79.89    3.90
   0   9   5   70.29    3.50
   0   9   5   76.09    3.50
  -1  -9  -5   10.50    2.40
  -1  -9  -5    6.90    1.60
  -1  -9  -5    8.30    2.40
  -1  -9  -5    9.30    1.10
   1   9   5   11.50    1.90
   1   9   5   10.50    1.40
   1   9   5   10.00    1.20
   1   9   5   10.30    1.90
  -2  -9  -5   -1.10    2.00
  -2  -9  -5    1.00    0.80
  -2  -9  -5    0.80    0.90
  -2  -9  -5   -0.10    2.00
  -2  -9  -5    1.00    1.50
   2   9   5   -1.00    1.50
   2   9   5    0.00    0.80
   2   9   5    0.10    0.90
   2   9   5    0.80    1.40
   2   9   5    1.60    1.30
   2   9   5   -0.20    0.60
  -3  -9  -5    4.70    1.80
  -3  -9  -5    5.00    0.90
  -3  -9  -5    2.40    2.10
  -3  -9  -5    3.70    0.90
  -3  -9  -5   -0.20    2.40
   3   9   5    2.60    0.90
   3   9   5    3.40    1.00
   3   9   5    3.20    1.10
   3   9   5    2.70    1.30
   3   9   5    3.20    0.70
  -4  -9  -5   -1.90    2.00
  -4  -9  -5   -0.50    0.80
  -4  -9  -5    0.20    0.80
   4   9   5   -0.20    1.10
   4   9   5   -1.80    1.50
   4   9   5   -0.90    1.30
   4   9   5   -0.80    1.00
  -5  -9  -5   24.70    1.70
  -5  -9  -5   22.20    1.70
   5   9   5   25.20    2.50
   5   9   5   24.90    1.90
   5   9   5   25.80    2.20
  -6  -9  -5   -1.60    1.50
   6   9   5    0.70    0.80
   6   9   5    0.20    1.00
   6   9   5    0.00    0.80
   4 -10  -5    5.70    0.80
   4 -10  -5    6.90    1.00
  -4  10   5    6.70    1.10
   3 -10  -5    7.00    1.10
   3 -10  -5    7.20    1.10
   3 -10  -5    5.60    1.20
  -3  10   5    3.60    1.10
  -3  10   5    5.70    1.20
   2 -10  -5    0.00    1.00
   2 -10  -5   -0.10    0.90
   2 -10  -5   -0.20    1.60
  -2  10   5    0.20    1.10
  -2  10   5    0.80    1.00
  -2  10   5    0.00    0.90
   1 -10  -5    4.40    1.60
   1 -10  -5    3.60    1.30
   1 -10  -5    4.40    1.50
  -1  10   5    4.60    1.20
  -1  10   5    1.60    1.30
  -1  10   5    4.60    1.70
   0 -10  -5   10.10    1.60
   0 -10  -5   10.70    1.70
   0 -10  -5    8.90    1.20
   0  10   5    7.70    1.10
   0  10   5   10.90    1.30
  -1 -10  -5   12.60    1.60
  -1 -10  -5   10.80    1.40
  -1 -10  -5    8.90    2.10
  -1 -10  -5    9.40    1.70
   1  10   5    5.30    2.10
   1  10   5   10.90    1.20
   1  10   5    8.20    1.20
   1  10   5    6.60    1.60
  -2 -10  -5   10.60    1.40
  -2 -10  -5   10.10    1.60
  -2 -10  -5    6.60    2.20
  -2 -10  -5    7.00    1.10
   2  10   5    3.30    1.70
   2  10   5    5.90    1.30
   2  10   5    8.00    1.90
   2  10   5    7.60    1.00
  -3 -10  -5    8.50    1.10
  -3 -10  -5   10.30    2.30
   3  10   5   12.00    2.10
   3  10   5   12.60    1.50
   3  10   5   11.20    1.00
   3  10   5   13.60    2.30
  -4 -10  -5    4.10    1.00
  -4 -10  -5    6.50    1.00
  -4 -10  -5    6.50    1.20
   4  10   5    3.60    1.20
   4  10   5    7.40    1.30
  -5 -10  -5    0.50    0.90
   5  10   5    1.00    1.00
   5  10   5    0.70    1.10
   3 -11  -5   12.00    1.30
  -3  11   5   12.90    1.50
  -3  11   5   12.20    1.50
   2 -11  -5   53.79    2.90
   2 -11  -5   58.39    2.80
  -2  11   5   55.09    2.70
  -2  11   5   55.29    2.90
  -2  11   5   56.89    3.10
   1 -11  -5    2.50    1.60
   1 -11  -5    1.80    0.80
  -1  11   5    1.70    0.80
  -1  11   5    4.10    1.20
  -1  11   5    3.50    0.90
   0 -11  -5   11.40    1.80
   0 -11  -5   11.50    1.70
   0 -11  -5   14.00    1.60
   0  11   5   16.10    1.90
   0  11   5   14.00    1.40
   0  11   5   13.80    1.30
  -1 -11  -5    3.50    1.70
  -1 -11  -5    5.20    1.10
  -1 -11  -5    4.40    1.00
   1  11   5    5.70    1.00
   1  11   5    5.70    1.40
   1  11   5    3.70    0.80
  -2 -11  -5   29.20    2.00
  -2 -11  -5   25.50    2.40
  -2 -11  -5   31.10    1.90
   2  11   5   25.80    1.50
   2  11   5   30.30    1.90
   2  11   5   33.50    2.70
   2  11   5   30.10    2.30
  -3 -11  -5    4.90    1.30
  -3 -11  -5    3.10    1.00
   3  11   5    3.20    1.20
   3  11   5    3.30    2.70
  -4 -11  -5   39.20    2.00
   4  11   5   35.90    2.60
   1 -12  -5    0.80    0.70
  -1  12   5    4.00    1.00
   0 -12  -5    1.30    0.80
   0  12   5    0.90    0.60
   0  12   5    1.70    1.10
  -1 -12  -5   10.90    2.10
  -1 -12  -5   10.50    1.50
   1  12   5   11.30    1.30
  -2 -12  -5   11.70    1.40
  -3 -10   6   14.30    1.50
   2  10  -6   17.20    1.60
  -2 -10   6   16.80    1.60
  -2 -10   6   14.60    2.00
   1  10  -6    0.00    0.80
   1  10  -6    1.00    1.00
   1  10  -6    0.60    0.50
  -1 -10   6    1.20    1.10
  -1 -10   6    0.80    1.00
   0  10  -6   33.40    1.80
   0  10  -6   35.70    2.10
   0  10  -6   33.70    2.30
   0 -10   6   36.30    2.20
  -1  10  -6    0.80    0.60
  -1  10  -6    2.60    0.90
  -1  10  -6    1.50    1.00
   1 -10   6    0.80    0.90
  -2  10  -6    1.30    1.10
  -2  10  -6   -0.10    0.60
  -2  10  -6    1.40    1.20
  -2  10  -6    0.30    1.20
   2 -10   6   -0.10    1.00
   2 -10   6    0.20    1.40
   4   9  -6   10.20    1.40
   4   9  -6    9.90    1.30
  -4  -9   6   10.60    1.50
   3   9  -6   55.49    2.90
   3   9  -6   51.09    3.10
  -3  -9   6   49.90    2.60
  -3  -9   6   52.29    2.60
  -3  -9   6   50.19    3.10
   2   9  -6   18.40    2.10
   2   9  -6   19.60    2.50
   2   9  -6   16.10    1.20
   2   9  -6   20.80    1.90
  -2  -9   6   19.00    2.00
  -2  -9   6   16.70    1.60
  -2  -9   6   15.50    1.70
   1   9  -6   45.90    2.70
   1   9  -6   44.10    3.00
   1   9  -6   46.00    2.30
   1   9  -6   38.90    4.20
  -1  -9   6   48.10    2.40
  -1  -9   6   43.00    2.60
  -1  -9   6   37.80    4.40
  -1  -9   6   48.20    2.60
   0   9  -6    0.50    1.10
   0   9  -6    0.80    1.30
   0   9  -6    2.00    0.80
   0   9  -6    2.40    1.30
   0  -9   6    2.70    2.20
   0  -9   6    0.80    1.60
   0  -9   6    1.00    1.00
   0  -9   6    2.10    1.00
  -1   9  -6   12.20    1.30
  -1   9  -6   13.90    1.80
  -1   9  -6   12.50    1.80
   1  -9   6   10.90    1.60
   1  -9   6   10.40    2.40
  -2   9  -6   48.70    2.70
  -2   9  -6   47.60    2.50
  -2   9  -6   44.80    2.80
   2  -9   6   44.70    2.80
   2  -9   6   41.40    2.70
   2  -9   6   46.90    2.60
  -3   9  -6    9.90    1.80
  -3   9  -6    9.50    1.30
  -3   9  -6    8.80    1.30
   3  -9   6   11.60    1.40
   3  -9   6    8.60    1.30
   3  -9   6    9.70    1.20
  -4   9  -6   27.00    2.30
   4  -9   6   27.20    1.80
[truncated: 542,564 more chars]
