# Supplementary material for: Using crystallography, topology and graph set analysis for the description of the hydrogen bond network of triamterene: a rational approach to solid form selection
Source: Chem Cent J. 2017 Jul 13;11:63. doi: 10.1186/s13065-017-0293-1 (PMC5509571; doi:10.1186/s13065-017-0293-1)
Supplement: Supplementary file 2 — Additional file 2. An abbreviated CIF file for triamterene, suitable for input to graph set analysis using MERCURY. [file 13065_2017_293_MOESM2_ESM.cif]

#######################################################################
#
#                 Cambridge Crystallographic Data Centre
#                                CCDC 
#
#######################################################################
#
# If this CIF has been generated from an entry in the Cambridge 
# Structural Database, then it will include bibliographic, chemical, 
# crystal, experimental, refinement or atomic coordinate data resulting 
# from the CCDC's data processing and validation procedures.
#
#######################################################################

data_wj_b2_0018_Hg
_symmetry_cell_setting           triclinic
_symmetry_space_group_name_H-M   'P -1'
_symmetry_Int_Tables_number      2
_space_group_name_Hall           '-P 1'
loop_
_symmetry_equiv_pos_site_id
_symmetry_equiv_pos_as_xyz
1 x,y,z
2 -x,-y,-z
_cell_length_a                   7.4432(15)
_cell_length_b                   9.993(2)
_cell_length_c                   16.648(3)
_cell_angle_alpha                77.55(2)
_cell_angle_beta                 87.54(3)
_cell_angle_gamma                87.09(3)
_cell_volume                     1206.95
loop_
_atom_site_label
_atom_site_type_symbol
_atom_site_fract_x
_atom_site_fract_y
_atom_site_fract_z
#molecule A
C1PA C 1.10485(18) 0.60842(13) 1.20131(7)
C2A C 0.99918(16) 0.73457(12) 0.82155(7)
C2PA C 0.9447(2) 0.56440(14) 1.24264(8)
C3PA C 0.9247(2) 0.55014(16) 1.32717(9)
C4A C 0.82571(17) 0.72903(12) 0.93909(7)
C4AA C 0.98298(17) 0.68761(13) 0.98616(7)
C4PA C 1.0644(3) 0.58015(17) 1.37162(9)
C5PA C 1.2229(2) 0.62653(18) 1.33156(9)
C6A C 1.11936(17) 0.62569(12) 1.11044(7)
C6PA C 1.2436(2) 0.64109(15) 1.24687(8)
C7A C 1.28354(17) 0.59423(12) 1.06603(7)
C8AA C 1.14348(16) 0.66741(12) 0.94220(7)
N1A N 1.15457(14) 0.69296(11) 0.85907(6)
N2A N 1.00461(16) 0.76628(12) 0.73856(6)
N3A N 0.83358(14) 0.75037(11) 0.85754(6)
N4A N 0.66796(15) 0.74778(12) 0.97842(7)
N5A N 0.97250(14) 0.66734(11) 1.06923(6)
N7A N 1.43244(15) 0.53882(12) 1.10642(7)
N8A N 1.29448(14) 0.61804(11) 0.98402(6)
H2PA H 0.844(2) 0.5432(17) 1.2115(10)
H3PA H 0.813(3) 0.5173(19) 1.3552(11)
H4PA H 1.050(3) 0.569(2) 1.4305(12)
H5PA H 1.324(3) 0.6477(19) 1.3618(11)
H6PA H 1.354(2) 0.6779(16) 1.2192(9)
H2A H 1.107(2) 0.7467(17) 0.7134(10)
H3A H 0.897(2) 0.7738(16) 0.7122(10)
H4A H 0.562(3) 0.7517(19) 0.9513(11)
H5A H 0.663(2) 0.7166(17) 1.0347(11)
H6A H 1.420(2) 0.5002(17) 1.1609(11)
H7A H 1.517(2) 0.4988(17) 1.0775(10)

#molecule B
C1PB C 0.65489(18) 0.91041(13) 0.29430(8)
C2B C 0.51073(17) 0.75197(12) 0.67540(7)
C2PB C 0.4891(2) 0.94743(14) 0.25725(8)
C3PB C 0.4773(2) 0.97244(16) 0.17234(9)
C4B C 0.35455(17) 0.76541(13) 0.55799(7)
C4AB C 0.51289(17) 0.80940(13) 0.51047(7)
C4PB C 0.6295(3) 0.96262(16) 0.12317(9)
C5PB C 0.7937(2) 0.92460(16) 0.15872(9)
C6B C 0.65951(17) 0.88272(13) 0.38558(7)
C6PB C 0.8071(2) 0.89729(15) 0.24390(8)
C7B C 0.81219(17) 0.91107(13) 0.43046(7)
C8AB C 0.66375(16) 0.82666(12) 0.55425(7)
N1B N 0.66586(14) 0.79538(11) 0.63747(6)
N2B N 0.50713(16) 0.71622(12) 0.75844(6)
N3B N 0.35276(14) 0.73820(11) 0.63974(6)
N4B N 0.20393(16) 0.75101(13) 0.51920(7)
N5B N 0.51346(15) 0.83594(11) 0.42725(6)
N7B N 0.95876(15) 0.97143(12) 0.39126(7)
N8B N 0.81361(14) 0.87961(11) 0.51246(6)
H2PB H 0.383(2) 0.9552(17) 0.2923(10)
H3PB H 0.360(2) 0.9976(18) 0.1486(10)
H4PB H 0.621(3) 0.9803(19) 0.0626(12)
H5PB H 0.905(3) 0.9172(19) 0.1258(11)
H6PB H 0.924(2) 0.8667(16) 0.2667(9)
H2B H 0.605(2) 0.7388(17) 0.7839(10)
H3B H 0.397(2) 0.7073(17) 0.7846(10)
H4B H 0.098(3) 0.7477(18) 0.5468(10)
H5B H 0.203(2) 0.7864(18) 0.4637(11)
H6B H 0.952(2) 1.0140(17) 0.3387(11)
H7B H 1.036(2) 1.0069(17) 0.4216(10)


#END
